# Supplementary material for: Reactive Oxygen Species Play a Role in the Infection of the Necrotrophic Fungi, Rhizoctonia solani in Wheat
Source: PLoS One. 2016 Mar 31;11(3):e0152548. doi: 10.1371/journal.pone.0152548 (PMC4816451; doi:10.1371/journal.pone.0152548)
Supplement: S1 Dataset — (XLSX) [file pone.0152548.s001.xlsx]

## Sheet: differential_expression
			Manual annotations inferred from combined functional annotations			#IWGSC MIPS v2.2 Transcriptome and Interproscan annotations								#JCVI/TIGR TC annotations					OLD data: Agilent wheat chip annotations (not updated since 2006) were not sufficient to characterise most of the differentially expressed probes. TIGR TC IDs have since been updated
ProbeID	Fold_change	Up/Down	Inferred function	Category	Putative Role	Databases	Wheat Transcripts	Analyses	Accessions	Descriptions	Gos	Interpro_Accessions	Interpro_descriptions	TIGR(release12)EST/TC_hits	Hit_descriptions	Annotated_function(GO)	GOpepIDs(evidenceforassignedGOs)	Enzyme(EC)	Description	EnsemblID	EntrezGeneID	GenbankAccession	GeneName	GeneSymbol	GenomicCoordinates	Go	RefSeqAccession	TIGRID	UniGeneID
A_99_P465467	4.60573	down	phospholipase D		normally observed to increase in expression during infection… broad role in plant stress responses, calcium-dependant degradation of phosphatidylcholine lipids, produces phosphatidic acid, Bargmann & Munnik, COPB, 2006, 9(5):515-522									CJ801881;TC413914	UniRef100_Q2HUA3 Cluster: C2; Peptidase cysteine peptidase active site; n=1; Medicago truncatula|Rep: C2; Peptidase, partial (1%);similar to UniRef100_Q69X22 Cluster: Phospholipase D; n=1; Oryza sativa Japonica Group|Rep: Phospholipase D - Oryza sativa su				Rep: Phospholipase D - Oryza sativa subsp. japonica (Rice), partial (10%) [TC321610]									TC321610
A_99_P490192	107.135	up	PR10 (pathogenesis related protein 10)	PR	plant defense, ribonuclease and ligand binding activities									TC427284	similar to UniRef100_Q84QC7 Cluster: Pathogenesis-related protein 10; n=1; Hordeum vulgare|Rep: Pathogenesis-related protein 10 - Hordeum vulgare (Barley), partial (60%)				Rep: Pathogenesis-related protein 10 - Hordeum vulgare (Barley), partial (60%) [TC334631]									TC334631	Ta.22619
A_99_P154422	93.7314	up	NAD dependent epimerase/dehydratase family	O	probably UDP-glucose/galactose 4 epimerase, possible role in energy production (glycolysis) or inositol production (phytic acid?) for sequestering phosphate away from bacteria/fungi	IWGSC_MIPS_v2.2_HICONF	Traes_2BL_AA9759E05.1	Gene3D,PANTHER,Pfam,SUPERFAMILY	G3DSA:3.40.50.720,PF01370,PTHR10366,PTHR10366:SF9,SSF51735	NAD dependent epimerase/dehydratase family	Molecular Function: catalytic activity (GO:0003824), Biological Process: cellular metabolic process (GO:0044237), Molecular Function: coenzyme binding (GO:0050662)	IPR001509,IPR016040,NULL	NAD(P)-binding domain,NAD-dependent epimerase/dehydratase,NULL	TC424515	weakly similar to UniRef100_Q0J9U6 Cluster: Os04g0630800 protein; n=1; Oryza sativa Japonica Group|Rep: Os04g0630800 protein - Oryza sativa subsp. japonica (Rice), partial (39%)				CJ952819 Y. Ogihara unpublished cDNA library, whchul Triticum aestivum cDNA clone whchul36p02 5', mRNA sequence [CJ952819]			CJ952819						TC331909	Ta.53810
A_99_P264371	67.9834	up	unknown	U										TC437092														TC350768
A_99_P309551	45.0081	up	UDP glycosyltransferase	F	possible role in flavonol production									TC413050	homologue to UniRef100_Q8GSR3 Cluster: Glucosyltransferase; n=1; Triticum aestivum|Rep: Glucosyltransferase - Triticum aestivum (Wheat), partial (97%)				Rep: Glucosyltransferase - Triticum aestivum (Wheat), partial (97%) [TC320760]									TC320760
A_99_P326361	43.3048	up	orn/lys/arg decarboxylase	O										TC383235	similar to UniRef100_Q0JF73 Cluster: Os04g0136500 protein; n=1; Oryza sativa Japonica Group|Rep: Os04g0136500 protein - Oryza sativa subsp. japonica (Rice), partial (53%)	GO:0005739[C](mitochondrion)	GR_protein|A3C150~93.75~68		Rep: Os04g0136500 protein - Oryza sativa subsp. japonica (Rice), partial (53%) [TC291733]									TC291733
A_99_P531552	40.3724	up	membrane-bound AAA ATPase	O	HR, water stress or peroxisome/proteolysis, Santos, Advances in Agricultural and Food Biotechnology, 2006 1-15									TC445209	homologue to UniRef100_A7WE90 Cluster: IstB domain protein ATP-binding protein; n=2; Methylobacterium chloromethanicum CM4|Rep: IstB domain protein ATP-binding protein - Methylobacterium chloromethanicum CM4, partial (5%)	GO:0016023[C](cytoplasmic membrane-bound vesicle)	GR_protein|A2XS73~80.65~94									GO:0016023		TC352165
A_99_P354776	38.7065	up	subtilisin/serine endopeptidase	O	potential role in proteolysis, http://csbdb.mpimp-golm.mpg.de/csbdb/dbcawp/psdb/pub/asubtilase.html									TC378887	similar to UniRef100_Q0E254 Cluster: Os02g0270800 protein; n=1; Oryza sativa Japonica Group|Rep: Os02g0270800 protein - Oryza sativa subsp. japonica (Rice), partial (64%)	GO:0005739[C](mitochondrion)	GR_protein|Q0E251~82.92~65		Rep: Os02g0270800 protein - Oryza sativa subsp. japonica (Rice), partial (64%) [TC285642]									TC285642
A_99_P167814	38.1395	up	glucan endo-1,3-beta-D-glucosidase	PR	proteolysis?, expression in bacteria inhibited R. solani growth, http://dx.doi.org/10.1007/s00253-008-1617-9 http://www.brenda-enzymes.org/php/result_flat.php4?ecno=3.2.1.39									TC368669	UniRef100_Q4JH28 Cluster: Beta-1,3-glucanase; n=1; Triticum aestivum|Rep: Beta-1,3-glucanase - Triticum aestivum (Wheat), complete	GO:0004553[M](hydrolase activity, hydrolyzing O-glycosyl compounds);GO:0005739[C](mitochondrion);GO:0005975[B](carbohydrate metabolic process);GO:0009536[C](plastid);GO:0016020[C](membrane);GO:0016023[C](cytoplasmic membrane-bound vesicle)	GR_protein|Q8S9Q4~83.14~51;GR_protein|A2WZ09~83.14~51;GR_protein|A2WZ08~88.03~93;GR_protein|A2WYX6~82.33~80	3.2.1;	Triticum aestivum beta-1,3-glucanase mRNA, complete cds [DQ090946]		543330	DQ090946	glucan endo-1,3-beta-D-glucosidase	LOC543330				TC277204	Ta.35829
A_99_P491592	32.2983	up	PR5/thaumatin	PR	antifungal activity, http://www.ebi.ac.uk/interpro/IEntry?ac=IPR001938									TC428016	homologue to UniRef100_Q94F70 Cluster: Thaumatin-like protein; n=1; Triticum aestivum|Rep: Thaumatin-like protein - Triticum aestivum (Wheat), partial (83%)	GO:0016023[C](cytoplasmic membrane-bound vesicle)	GR_protein|Q2QLT3~80.00~52		Rep: Thaumatin-like protein - Triticum aestivum (Wheat), partial (83%) [TC335318]							GO:0016023		TC335318
A_99_P000256	23.1057	up	germin	ROS/redox	oxalate oxidase, make H2O2 from oxalate									TC370210;TC432124	UniRef100_Q9SM34 Cluster: Germin-like protein precursor; n=1; Triticum aestivum|Rep: Germin-like protein precursor - Triticum aestivum (Wheat), complete;homologue to UniRef100_Q9SM34 Cluster: Germin-like protein precursor; n=1; Triticum aestivum|Rep: Germ	GO:0005739[C](mitochondrion);GO:0016023[C](cytoplasmic membrane-bound vesicle)	GR_protein|Q0J7I9~90.45~86;GR_protein|A2X4Z8~84.75~82;GR_protein|Q0J7I9~90.40~86;GR_protein|O48997~87.50~68		FGAS000391 Triticum aestivum FGAS: Library 2 Gate 3 Triticum aestivum cDNA, mRNA sequence [DR740444]		543438	DR740444	germin-like protein	glp2b				TC323884	Ta.169
A_99_P330016	19.0358	up	acetyltransferase	O		IWGSC_MIPS_v2.2_HICONF	Traes_5DL_84F15233E.1	Gene3D,PANTHER,Pfam	G3DSA:3.30.559.10,PF02458,PTHR31642,PTHR31642:SF0	Transferase family	Molecular Function: transferase activity, transferring acyl groups other than amino-acyl groups (GO:0016747)	IPR003480,IPR023213,NULL	Chloramphenicol acetyltransferase-like domain,NULL,Transferase	TC414000														TC321695	Ta.9423
A_99_P452352	17.9128	up	laccase 19/cupredoxin	ROS/redox	plastocyanin: electron transfer between cytochromes during photosynthesis, chloroplast, copper dependent									TC405342	similar to UniRef100_Q2R0L2 Cluster: Laccase-19 precursor; n=1; Oryza sativa Japonica Group|Rep: Laccase-19 precursor - Oryza sativa subsp. japonica (Rice), partial (36%)				Rep: Laccase-19 precursor - Oryza sativa subsp. japonica (Rice), partial (36%) [TC313340]									TC313340	Ta.25771
A_99_P021179	16.7434	up	terpenoid synthase/ent-copalyl diphosphate synthase	F										TC439141	similar to UniRef100_Q5MQ85 Cluster: Ent-copalyl diphosphate synthase; n=1; Oryza sativa Indica Group|Rep: Ent-copalyl diphosphate synthase - Oryza sativa subsp. indica (Rice), partial (9%)				Ta08_05f21_R Ta08_AAFC_ECORC_Fusarium_graminearum_inculated_wheat_heads Triticum aestivum cDNA clone Ta08_05f21, mRNA sequence [EB512958]			EB512958						TC326168	Ta.8350
A_99_P251706	16.0171	up	germin 4	ROS/redox	oxalate oxidase, make H2O2 from oxalate									TC375903	homologue to UniRef100_Q6DQK3 Cluster: Germin-like protein 4; n=1; Triticum monococcum|Rep: Germin-like protein 4 - Triticum monococcum (Einkorn wheat) (Small spelt), partial (87%)	GO:0005739[C](mitochondrion);GO:0016023[C](cytoplasmic membrane-bound vesicle)	GR_protein|Q0J7I9~87.83~82;GR_protein|A2X4Z9~87.86~63		Rep: Germin-like protein 4 - Triticum monococcum (Einkorn wheat) (Small spelt), partial (87%) [TC284466]									TC284466	Ta.57757
A_99_P056506	14.7323	up	germin 4	ROS/redox	oxalate oxidase, make H2O2 from oxalate									CK197736;TC383709;TC417142	UniRef100_Q0GR07 Cluster: Germin-like protein 4d; n=1; Hordeum vulgare subsp. vulgare|Rep: Germin-like protein 4d - Hordeum vulgare var. distichum (Two-rowed barley), partial (9%);homologue to UniRef100_Q6DQK3 Cluster: Germin-like protein 4; n=1; Triticum	GO:0005739[C](mitochondrion);GO:0016023[C](cytoplasmic membrane-bound vesicle)	GR_protein|Q0J7I9~90.91~86;GR_protein|A2ZI75~91.45~71;GR_protein|Q0J7I9~89.39~86;GR_protein|A2X4Z8~86.14~77											TC324758	Ta.20563
A_99_P194458	13.0227	up	unknown	U										TC437092														TC350768
A_99_P262036	12.7241	up	membrane-associated peroxidase	ROS/redox										TC397768		GO:0004601[M](peroxidase activity);GO:0016023[C](cytoplasmic membrane-bound vesicle)	GR_protein|Q94DM4~77.66~55	1.11.1.7;
A_99_P417077	11.1147	up	FMN-binding oxidoreductase/quinone oxidoreductase	ROS/redox	electron donor to cytochrome p450, Jensen & Moller, Phytochemistry 2010, 71(2-3):132-141	IWGSC_MIPS_v2.2_HICONF	Traes_2DL_4A45A1C82.1	Gene3D,PANTHER,Pfam,ProSiteProfiles,SUPERFAMILY,TIGRFAM	G3DSA:3.40.50.360,PF03358,PS50902,PTHR30546,SSF52218,TIGR01755	Flavodoxin-like domain profile.,NADPH-dependent FMN reductase,flav_wrbA: NAD(P)H:quinone oxidoreductase, type IV	Molecular Function: FMN binding (GO:0010181), Biological Process: negative regulation of transcription, DNA-dependent (GO:0045892),Molecular Function: FMN binding (GO:0010181), Molecular Function: oxidoreductase activity (GO:0016491)	IPR005025,IPR008254,IPR010089,NULL	Flavodoxin/nitric oxide synthase,Flavoprotein WrbA,NADPH-dependent FMN reductase,NULL	TC378177	similar to UniRef100_Q9AYU0 Cluster: Quinone-oxidoreductase QR2; n=1; Triphysaria versicolor|Rep: Quinone-oxidoreductase QR2 - Triphysaria versicolor (Yellow owl's clover), partial (97%)	GO:0005515[M](protein binding);GO:0005575[C](cellular_component);GO:0005634[C](nucleus);GO:0005739[C](mitochondrion);GO:0005829[C](cytosol);GO:0006118[B](electron transport);GO:0009733[B](response to auxin stimulus);GO:0010181[M](FMN binding);"GO:0016655[	GeneDB_Spombe|SPAC3C7.14c~77.67~51;TAIR|gene:2178867~79.56~87;GR_protein|A2Y681~89.11~66;TAIR|gene:1005452070~87.43~82	;1.6.5	Rep: Quinone-oxidoreductase QR2 - Triphysaria versicolor (Yellow owl's clover), partial (97%) [TC286716]							GO:0030466|GO:0006118|GO:0005634|GO:0005515|GO:0016655|GO:0010181|GO:0005829|GO:0009733|GO:0005739|GO:0005575|GO:0042393|GO:0031001		TC286716
A_99_P152487	10.7909	up	fucU-like carbohydrate transporter/intracellular chloride channel/glutathione S transferase	DETOX	possible role in oxidative stress, herbicide detoxification, flavonoid vesicle packaging, signalling, regulation of apoptosis etc Dixon et al. Genome Biology 2002 3(3):reviews3004.1-3004.10	IWGSC_MIPS_v2.2_HICONF_unmapped	Traes_XX_BEAB3FB5A.1	Gene3D,PANTHER,PIRSF,Pfam,ProSiteProfiles,SUPERFAMILY	G3DSA:1.20.1050.10,G3DSA:3.40.30.10,PF13409,PF13410,PIRSF015753,PS50405,PTHR32419,PTHR32419:SF6,SSF47616,SSF52833	Glutathione S-transferase, C-terminal domain,Glutathione S-transferase, N-terminal domain,Soluble glutathione S-transferase C-terminal domain profile.	GO:0005515	IPR004045,IPR010987,IPR012336,IPR016639	Glutathione S-transferase (GST),Glutathione S-transferase, C-terminal-like,Glutathione S-transferase, N-terminal,Thioredoxin-like fold	CJ856966;TC388691	homologue to UniRef100_Q8R2K1-3 Cluster: Isoform 3 of Q8R2K1 ; n=1; Mus musculus|Rep: Isoform 3 of Q8R2K1 - Mus musculus (Mouse), partial (6%);similar to UniRef100_Q2MGR6 Cluster: Intracellular chloride channel; n=1; Medicago truncatula|Rep: Intracellular	GO:0003674[M](molecular_function);GO:0004364[M](glutathione transferase activity);GO:0005575[C](cellular_component);GO:0008150[B](biological_process)	TAIR|gene:1009022141~88.45~80;dictyBase|DDB0231435~77.19~53	;2.5.1.18	CJ856966 Y. Ogihara unpublished cDNA library, whsctal Triticum aestivum cDNA clone whsctal38h19 5', mRNA sequence [CJ856966]			CJ856966							Ta.53348
A_99_P151842	10.0694	up	Cytochrome P450	DETOX		IWGSC_MIPS_v2.2_HICONF	Traes_6BS_BCC1E0A87.1	Gene3D,PANTHER,PRINTS,Pfam,SUPERFAMILY	G3DSA:1.10.630.10,PF00067,PR00385,PR00463,PTHR25943,PTHR25943:SF61,SSF48264	Cytochrome P450,E-class P450 group I signature,P450 superfamily signature	Molecular Function: iron ion binding (GO:0005506), Molecular Function: electron carrier activity (GO:0009055), Molecular Function: oxidoreductase activity, acting on paired donors, with incorporation or reduction of molecular oxygen (GO:0016705), Molecula	IPR001128,IPR002401,NULL	Cytochrome P450,Cytochrome P450, E-class, group I,NULL	TC453175					CJ830314 Y. Ogihara unpublished cDNA library, whatlal Triticum aestivum cDNA clone whatlal31f15 5', mRNA sequence [CJ830314]			CJ830314						TC359982	Ta.53190
A_99_P518057	9.89998	up	Cupredoxin,Plastocyanin-like	ROS/redox	plastocyanin: electron transfer between cytochromes during photosynthesis, chloroplast, copper dependent	IWGSC_MIPS_v2.2_HICONF	Traes_4AS_5574058B4.1	Gene3D,Pfam,ProSiteProfiles,SUPERFAMILY	G3DSA:2.60.40.420,PF02298,PS51485,SSF49503	Phytocyanin domain profile.,Plastocyanin-like domain	Molecular Function: copper ion binding (GO:0005507), Molecular Function: electron carrier activity (GO:0009055)	IPR003245,IPR008972	Cupredoxin,Plastocyanin-like	CA669915;CA671379;CA694162;CA711447;CK162475	homologue to UniRef100_A7UHA3 Cluster: Blue copper-binding protein; n=1; Dasypyrum villosum|Rep: Blue copper-binding protein - Dasypyrum villosum, partial (25%);similar to UniRef100_Q9ZTU7 Cluster: Blue copper-binding protein homolog; n=1; Triticum aestiv				AZO2.113K07F010115 AZO2 Triticum aestivum cDNA clone AZO2113K07, mRNA sequence [CD870161]			CD870161						TC346836	Ta.67029
A_99_P218306	9.22745	up	glutathione transferase F5	DETOX	possible role in oxidative stress, herbicide detoxification, flavonoid vesicle packaging, signalling, regulation of apoptosis etc Dixon et al. Genome Biology 2002 3(3):reviews3004.1-3004.10	IWGSC_MIPS_v2.2_HICONF_unmapped	Traes_XX_E758B3037.1	Gene3D,PANTHER,Pfam,ProSiteProfiles,SUPERFAMILY	G3DSA:1.20.1050.10,G3DSA:3.40.30.10,PF00043,PF02798,PS50404,PS50405,PTHR11260,PTHR11260:SF38,SSF47616,SSF52833	Glutathione S-transferase, C-terminal domain,Glutathione S-transferase, N-terminal domain,Soluble glutathione S-transferase C-terminal domain profile.,Soluble glutathione S-transferase N-terminal domain profile.	GO:0005515	IPR004045,IPR004046,IPR010987,IPR012336	Glutathione S-transferase, C-terminal,Glutathione S-transferase, C-terminal-like,Glutathione S-transferase, N-terminal,Thioredoxin-like fold	TC429530	homologue to UniRef100_Q8GTB8 Cluster: Glutathione transferase F5; n=1; Triticum aestivum|Rep: Glutathione transferase F5 - Triticum aestivum (Wheat), partial (40%)				Rep: Glutathione transferase F5 - Triticum aestivum (Wheat), partial (40%) [TC336788]									TC336788	Ta.54501
A_99_P436877	9.09737	up	glutathione transferase F5	DETOX	possible role in oxidative stress, herbicide detoxification, flavonoid vesicle packaging, signalling, regulation of apoptosis etc Dixon et al. Genome Biology 2002 3(3):reviews3004.1-3004.10									TC393982	homologue to UniRef100_Q8GTB8 Cluster: Glutathione transferase F5; n=1; Triticum aestivum|Rep: Glutathione transferase F5 - Triticum aestivum (Wheat), partial (86%)				Rep: Glutathione transferase F5 - Triticum aestivum (Wheat), partial (86%) [TC302230]									TC302230
A_99_P198256	7.62374	up	Endo-beta-1,3-glucanase	PR	proteolysis?, expression in bacteria inhibited R. solani growth, http://dx.doi.org/10.1007/s00253-008-1617-9 http://www.brenda-enzymes.org/php/result_flat.php4?ecno=3.2.1.39									TC368883	homologue to UniRef100_Q1ERF8 Cluster: Endo-beta-1,3-glucanase; n=1; Triticum aestivum|Rep: Endo-beta-1,3-glucanase - Triticum aestivum (Wheat), complete	GO:0004553[M](hydrolase activity, hydrolyzing O-glycosyl compounds);GO:0005739[C](mitochondrion);GO:0005975[B](carbohydrate metabolic process);GO:0009536[C](plastid);GO:0016020[C](membrane);GO:0016023[C](cytoplasmic membrane-bound vesicle)	GR_protein|Q9ZNZ2~78.70~50;GR_protein|Q5JKK9~79.50~59;GR_protein|A2WZ08~85.08~54;GR_protein|A2WYX6~77.96~74	3.2.1;			780653	AB244640	endo-beta-1,3-glucanase"		TC277415		Triticum aestivum TaGlb2d mRNA for endo-beta-1,3-glucanase, complete cds [AB244640]	TaGlb2d
A_99_P484237	7.53091	up	unknown cytoplasmic membrane-bound vesicle protein	U										TC424317	weakly similar to UniRef100_Q0DMW5 Cluster: Os03g0789400 protein; n=1; Oryza sativa Japonica Group|Rep: Os03g0789400 protein - Oryza sativa subsp. japonica (Rice), partial (19%)	GO:0016023[C](cytoplasmic membrane-bound vesicle)	GR_protein|Q6AVT4~89.36~57		Rep: Os03g0789400 protein - Oryza sativa subsp. japonica (Rice), partial (19%) [TC331713]							GO:0016023		TC331713
A_99_P252956	6.69118	up	intracellular chloride channel/glutathione S transferase	DETOX	possible role in oxidative stress, herbicide detoxification, flavonoid vesicle packaging, signalling, regulation of apoptosis etc Dixon et al. Genome Biology 2002 3(3):reviews3004.1-3004.10	IWGSC_MIPS_v2.2_HICONF	Traes_6BS_6D372C770.1	Gene3D,PANTHER,SUPERFAMILY	G3DSA:1.20.1050.10,PTHR32419,PTHR32419:SF4,SSF47616			IPR010987,IPR016639,NULL	Glutathione S-transferase (GST),Glutathione S-transferase, C-terminal-like,NULL	TC451279	similar to UniRef100_Q2MGR6 Cluster: Intracellular chloride channel; n=1; Medicago truncatula|Rep: Intracellular chloride channel - Medicago truncatula (Barrel medic), partial (17%)				Rep: Intracellular chloride channel - Medicago truncatula (Barrel medic), partial (17%) [TC358157]									TC358157
A_99_P164952	6.67794	up	aldo/keto oxidoreductase	ROS/redox										CJ963115;TC384409	;"similar to UniRef100_A7Q9L5 Cluster: Chromosome chr5 scaffold_67, whole genome shotgun sequence; n=1; Vitis vinifera|Rep: Chromosome chr5 scaffold_67, whole genome shotgun sequence - Vitis vinifera (Grape), complete"	GO:0004033[M](aldo-keto reductase activity);GO:0005739[C](mitochondrion)	TAIR|gene:2196445~91.86~50;GR_protein|Q01LN8~93.58~61;TAIR|gene:2036514~89.95~55;GR_protein|Q01LN8~93.97~56	1.1.1.-;	FGAS069105 Triticum aestivum FGAS: Library 2 Gate 3 Triticum aestivum cDNA, mRNA sequence [CV774705]			CV774705							Ta.36566
A_99_P376327	6.20693	up	UDP-glucoronosyl and UDP-glucosyl transferase family protein	F	possible role in flavonol production	IWGSC_MIPS_v2.2_HICONF	Traes_1BS_2482E3596.1	Gene3D,PANTHER,Pfam,ProSitePatterns,SUPERFAMILY	G3DSA:3.40.50.2000,PF00201,PS00375,PTHR11926,PTHR11926:SF15,SSF53756	UDP-glucoronosyl and UDP-glucosyl transferase,UDP-glycosyltransferases signature.	Biological Process: metabolic process (GO:0008152), Molecular Function: transferase activity, transferring hexosyl groups (GO:0016758)	IPR002213,NULL	NULL,UDP-glucuronosyl/UDP-glucosyltransferase	TC448410	similar to UniRef100_Q7XE18 Cluster: UDP-glucoronosyl and UDP-glucosyl transferase family protein, expressed; n=1; Oryza sativa Japonica Group|Rep: UDP-glucoronosyl and UDP-glucosyl transferase family protein, expressed - Oryza sativa subsp. japonica (Ric	GO:0005575[C](cellular_component);GO:0008194[M](UDP-glycosyltransferase activity);GO:0016020[C](membrane);GO:0016023[C](cytoplasmic membrane-bound vesicle);"GO:0016757[M](transferase activity, transferring glycosyl groups)"	TAIR|gene:2046192~80.91~68;TAIR|gene:2057975~82.37~57;GR_protein|A2XEC1~89.34~76	;2.4										TC355342	Ta.27673
A_99_P225436	6.16462	up	haem peroxidase	ROS/redox	removal of h2o2 from chloroplast, oxidation of toxins, cell wall biosynthesis, wounding response, ethylene biosynthesis etc	IWGSC_MIPS_v2.2_HICONF	Traes_2AS_457604359.1	Gene3D,PANTHER,PRINTS,Pfam,ProSitePatterns,ProSiteProfiles,SUPERFAMILY	G3DSA:1.10.520.10,PF00141,PR00458,PR00461,PS00435,PS00436,PS50873,PTHR31388,PTHR31388:SF0,SSF48113	Haem peroxidase superfamily signature,Peroxidase,Peroxidases active site signature.,Peroxidases proximal heme-ligand signature.,Plant heme peroxidase family profile.,Plant peroxidase signature	Molecular Function: peroxidase activity (GO:0004601), Biological Process: oxidation-reduction process (GO:0055114),Molecular Function: peroxidase activity (GO:0004601), Biological Process: response to oxidative stress (GO:0006979), Molecular Function: hem	IPR000823,IPR002016,IPR010255,IPR019793,IPR019794,NULL	Haem peroxidase,Haem peroxidase, plant/fungal/bacterial,NULL,Peroxidase, active site,Peroxidases heam-ligand binding site,Plant peroxidase	CA668513	similar to UniRef100_Q5I3F3 Cluster: Peroxidase 5; n=1; Triticum monococcum|Rep: Peroxidase 5 - Triticum monococcum (Einkorn wheat) (Small spelt), partial (13%)													TC289171	Ta.55991
A_99_P244946	6.14972	up	PR5/thaumatin	PR	antifungal activity, http://www.ebi.ac.uk/interpro/IEntry?ac=IPR001938	IWGSC_MIPS_v2.2_HICONF	Traes_5BS_4A820ABB2.1	Gene3D,PANTHER,PIRSF,PRINTS,Pfam,ProSitePatterns,ProSiteProfiles,SMART,SUPERFAMILY	G3DSA:2.60.110.10,PF00314,PIRSF002703,PR00347,PS00316,PS51367,PTHR31048,SM00205,SSF49870	Pathogenesis-related protein signature,Thaumatin family,Thaumatin family profile.,Thaumatin family signature.		IPR001938,IPR017949,NULL	NULL,Thaumatin,Thaumatin, conserved site	TC408485	homologue to UniRef100_Q5MBN2 Cluster: Thaumatin-like protein TLP5; n=1; Hordeum vulgare|Rep: Thaumatin-like protein TLP5 - Hordeum vulgare (Barley), partial (51%)				Rep: Thaumatin-like protein TLP5 - Hordeum vulgare (Barley), partial (51%) [TC316405]									TC316405	Ta.25053
A_99_P037614	5.94973	up	unknown	U										TC406407	weakly similar to UniRef100_UPI0000F30665 Cluster: CUTL1 protein; n=1; Bos taurus|Rep: CUTL1 protein - Bos Taurus, partial (4%)				FGAS076032 Triticum aestivum FGAS: Library 2 Gate 3 Triticum aestivum cDNA, mRNA sequence [CV781620]			CV781620						TC314400	Ta.13956
A_99_P427152	5.92836	up	glutathione transferase F5	DETOX	possible role in oxidative stress, herbicide detoxification, flavonoid vesicle packaging, signalling, regulation of apoptosis etc Dixon et al. Genome Biology 2002 3(3):reviews3004.1-3004.10	IWGSC_MIPS_v2.2_HICONF	Traes_3B_D47C46EC2.1	Gene3D,PANTHER,Pfam,ProSiteProfiles,SUPERFAMILY	G3DSA:1.20.1050.10,G3DSA:3.40.30.10,PF00043,PF13417,PS50404,PS50405,PTHR11260,PTHR11260:SF38,SSF47616,SSF52833	Glutathione S-transferase, C-terminal domain,Glutathione S-transferase, N-terminal domain,Soluble glutathione S-transferase C-terminal domain profile.,Soluble glutathione S-transferase N-terminal domain profile.	Molecular Function: protein binding (GO:0005515)	IPR004045,IPR004046,IPR010987,IPR012336,IPR017933,NULL	Glutathione S-transferase, C-terminal,Glutathione S-transferase, C-terminal-like,Glutathione S-transferase, N-terminal,Glutathione S-transferase/chloride channel, C-terminal,NULL,Thioredoxin-like fold	TC372351;TC386254	homologue to UniRef100_Q8GTB8 Cluster: Glutathione transferase F5; n=1; Triticum aestivum|Rep: Glutathione transferase F5 - Triticum aestivum (Wheat), complete;homologue to UniRef100_Q8GTB8 Cluster: Glutathione transferase F5; n=1; Triticum aestivum|Rep:				Rep: Glutathione transferase F5 - Triticum aestivum (Wheat), partial (79%) [TC294684]									TC294684	Ta.54501
A_99_P235511	5.86321	up	phenylalanine ammonia-lyase	F	precursor to phenylpropanoid biosynthesis pathway	IWGSC_MIPS_v2.2_HICONF	Traes_2AL_1B97CF2E5.1,Traes_2BL_EE22FBE18.1,Traes_2DL_8BA1CE63D.1	Gene3D,PANTHER,Pfam,ProSitePatterns,SUPERFAMILY,TIGRFAM	G3DSA:1.10.275.10,G3DSA:1.20.200.10,PF00221,PS00488,PTHR32364,PTHR32364:SF2,SSF48557,TIGR01226	Aromatic amino acid lyase,Phenylalanine and histidine ammonia-lyases signature.,phe_am_lyase: phenylalanine ammonia-lyase	Biological Process: biosynthetic process (GO:0009058), Molecular Function: ammonia-lyase activity (GO:0016841),Cellular Component: cytoplasm (GO:0005737), Biological Process: L-phenylalanine catabolic process (GO:0006559), Molecular Function: ammonia-lyas	IPR001106,IPR005922,IPR008948,IPR022313,IPR024083,NULL	Aromatic amino acid lyase,Fumarase/histidase, N-terminal,L-Aspartase-like,NULL,Phenylalanine ammonia-lyase,Phenylalanine/histidine ammonia-lyases, active site	CK197611;TC370305;TC370798;TC385013;TC427665	homologue to UniRef100_Q43210 Cluster: Phenylalanine ammonia-lyase; n=1; Triticum aestivum|Rep: Phenylalanine ammonia-lyase - Triticum aestivum (Wheat), partial (5%);homologue to UniRef100_Q43211 Cluster: Phenylalanine ammonia-lyase; n=1; Triticum aestivu	GO:0005739[C](mitochondrion)	GR_protein|A2X7F3~87.07~52;GR_protein|A2X7F3~94.68~100											TC293456	Ta.47240
A_99_P495902	5.77556	up	unknown	U										TC429882														TC337124
A_99_P225431	5.70859	up	germin	ROS/redox	oxalate oxidase, make H2O2 from oxalate	IWGSC_MIPS_v2.2_HICONF	Traes_4DS_B5A1413E1.1	Gene3D,PANTHER,PRINTS,Pfam,ProSitePatterns,SMART,SUPERFAMILY	G3DSA:2.60.120.10,PF00190,PR00325,PS00725,PTHR31238,SM00835,SSF51182	Cupin,Germin family signature.,Germin signature	Molecular Function: manganese ion binding (GO:0030145),Molecular Function: nutrient reservoir activity (GO:0045735)	IPR001929,IPR006045,IPR011051,IPR014710,IPR019780,NULL	Cupin 1,Germin,Germin, manganese binding site,NULL,RmlC-like cupin domain,RmlC-like jelly roll fold	TC376697	homologue to UniRef100_P15290 Cluster: Oxalate oxidase GF-2.8 precursor; n=1; Triticum aestivum|Rep: Oxalate oxidase GF-2.8 precursor - Triticum aestivum (Wheat), partial (92%)	GO:0016023[C](cytoplasmic membrane-bound vesicle)	GR_protein|A3ALN4~94.06~56		Rep: Oxalate oxidase GF-2.8 precursor - Triticum aestivum (Wheat), partial (92%) [TC285257]									TC285257
A_99_P235576	5.64647	up	phenylalanine ammonia-lyase	F	precursor to phenylpropanoid biosynthesis pathway									TC444392	homologue to UniRef100_Q43210 Cluster: Phenylalanine ammonia-lyase; n=1; Triticum aestivum|Rep: Phenylalanine ammonia-lyase - Triticum aestivum (Wheat), partial (98%)	GO:0005739[C](mitochondrion)	GR_protein|A2X7F3~95.04~100		Rep: Phenylalanine ammonia-lyase - Triticum aestivum (Wheat), partial (98%) [TC351420]									TC351420
A_99_P495072	5.61116	up	glutathione transferase F5	DETOX	possible role in oxidative stress, herbicide detoxification, flavonoid vesicle packaging, signalling, regulation of apoptosis etc Dixon et al. Genome Biology 2002 3(3):reviews3004.1-3004.10	IWGSC_MIPS_v2.2_HICONF_unmapped	Traes_XX_E758B3037.1	Gene3D,PANTHER,Pfam,ProSiteProfiles,SUPERFAMILY	G3DSA:1.20.1050.10,G3DSA:3.40.30.10,PF00043,PF02798,PS50404,PS50405,PTHR11260,PTHR11260:SF38,SSF47616,SSF52833	Glutathione S-transferase, C-terminal domain,Glutathione S-transferase, N-terminal domain,Soluble glutathione S-transferase C-terminal domain profile.,Soluble glutathione S-transferase N-terminal domain profile.	GO:0005515	IPR004045,IPR004046,IPR010987,IPR012336	Glutathione S-transferase, C-terminal,Glutathione S-transferase, C-terminal-like,Glutathione S-transferase, N-terminal,Thioredoxin-like fold	TC429530	homologue to UniRef100_Q8GTB8 Cluster: Glutathione transferase F5; n=1; Triticum aestivum|Rep: Glutathione transferase F5 - Triticum aestivum (Wheat), partial (40%)				Rep: Glutathione transferase F5 - Triticum aestivum (Wheat), partial (40%) [TC336788]									TC336788	Ta.54501
A_99_P205076	5.52109	up	cyanate hydratase	DETOX		IWGSC_MIPS_v2.2_HICONF	Traes_4DL_A0F77BF5A.1	Gene3D,Hamap,PIRSF,PRINTS,Pfam,SUPERFAMILY,TIGRFAM	G3DSA:1.10.260.40,G3DSA:3.30.1160.10,MF_00535,PF02560,PIRSF001263,PR01693,SSF47413,SSF55234,TIGR00673	Cyanase signature,Cyanate hydratase [cynS].,Cyanate lyase C-terminal domain,cynS: cyanate hydratase	Biological Process: cyanate metabolic process (GO:0009439),Molecular Function: DNA binding (GO:0003677),Molecular Function: cyanate hydratase activity (GO:0008824), Biological Process: cyanate metabolic process (GO:0009439)	IPR003712,IPR008076,IPR010982	Cyanate hydratase,Cyanate lyase, C-terminal,Lambda repressor-like, DNA-binding domain	CK210389;CK210410;TC372422;TC432339	similar to UniRef100_Q9FWK4 Cluster: Cyanate hydratase; n=3; Oryza sativa|Rep: Cyanate hydratase - Oryza sativa subsp. japonica (Rice), partial (34%);UniRef100_O56327 Cluster: Small tumor anitgen t-ag; n=1; Simian virus 40|Rep: Small tumor anitgen t-ag -	GO:0008824[M](cyanate hydratase activity);GO:0009439[B](cyanate metabolic process)	TAIR|gene:2088726~85.81~88;TAIR|gene:2088726~84.82~67	4.2.1.104;										TC280986	Ta.32314
A_99_P526832	5.45969	up	cytochrome P450	DETOX		IWGSC_MIPS_v2.2_HICONF	Traes_5BL_3F9D3DFE8.1	Gene3D,PANTHER,PRINTS,Pfam,ProSitePatterns,SUPERFAMILY	G3DSA:1.10.630.10,PF00067,PR00385,PR00463,PS00086,PTHR24298,SSF48264	Cytochrome P450,Cytochrome P450 cysteine heme-iron ligand signature.,E-class P450 group I signature,P450 superfamily signature	Molecular Function: iron ion binding (GO:0005506), Molecular Function: electron carrier activity (GO:0009055), Molecular Function: oxidoreductase activity, acting on paired donors, with incorporation or reduction of molecular oxygen (GO:0016705), Molecula	IPR001128,IPR002401,IPR017972,NULL	Cytochrome P450,Cytochrome P450, E-class, group I,Cytochrome P450, conserved site,NULL	TC442914	weakly similar to UniRef100_A1IHG2 Cluster: Cytochrome P450; n=1; Triticum monococcum subsp. aegilopoides|Rep: Cytochrome P450 - Triticum monococcum subsp. aegilopoides, partial (14%)				Rep: Cytochrome P450 - Triticum monococcum subsp. aegilopoides, partial (14%) [TC350291]									TC350291
A_99_P326856	5.38082	up	nodulin-like MFS membrane transporter	O		IWGSC_MIPS_v2.2_HICONF	Traes_5DL_3342BA048.1	Gene3D,PANTHER,Pfam,SUPERFAMILY	G3DSA:1.20.1250.20,PF06813,PTHR21576,PTHR21576:SF7,SSF103473	Nodulin-like		IPR010658,IPR016196,NULL	Major facilitator superfamily domain, general substrate transporter,NULL,Nodulin-like	TC376216		GO:0016020[C](membrane)	GR_protein|A2ZAN3~92.11~75											TC353653
A_99_P116035	5.25718	up	unknown	U										TC451925					CJ692214 Y.Ogihara unpublished cDNA library Wh_RDr Triticum aestivum cDNA clone whrd8g24 5', mRNA sequence [CJ692214]			CJ692214						TC358778	Ta.42964
A_99_P417967	5.05727	up	germin	ROS/redox	oxalate oxidase, make H2O2 from oxalate	IWGSC_MIPS_v2.2_HICONF	Traes_3B_1962330BB.1,Traes_4BS_40CFAA1A8.1	Gene3D,PANTHER,PRINTS,Pfam,ProSitePatterns,SMART,SUPERFAMILY	G3DSA:2.60.120.10,PF00190,PR00325,PS00725,PTHR31238,SM00835,SSF51182	Cupin,Germin family signature.,Germin signature	Molecular Function: manganese ion binding (GO:0030145),Molecular Function: nutrient reservoir activity (GO:0045735)	IPR001929,IPR006045,IPR011051,IPR014710,IPR019780,NULL	Cupin 1,Germin,Germin, manganese binding site,NULL,RmlC-like cupin domain,RmlC-like jelly roll fold	TC378956;TC380569;TC381296	homologue to UniRef100_P45851 Cluster: Oxalate oxidase 2 precursor; n=1; Hordeum vulgare|Rep: Oxalate oxidase 2 precursor - Hordeum vulgare (Barley), complete	GO:0016023[C](cytoplasmic membrane-bound vesicle)	GR_protein|A2XKX0~95.54~68;GR_protein|A2XKX0~96.00~65;GR_protein|A3ALN4~93.40~59		T.aestivum mRNA for germin-like protein 2, partial [Y09916]		543322	Y09916	pSBGer2 protein	pSBGer2				TC287483	Ta.56302
A_99_P135350	4.88597	up	heat shock protein	DETOX										TC414724	heat shock protein				Triticum aestivum heat shock protein (hsp70C) mRNA, partial cds [L41507]		543209	L41507	heat shock protein	hsp70C				TC322390	Ta.48794
A_99_P491897	4.76511	up	unknown	U										TC428148														TC335450	Ta.670
A_99_P264061	4.70642	up	multi-drug efflux pump	DETOX		IWGSC_MIPS_v2.2_HICONF	Traes_5AL_670A84226.1	Coils,PANTHER	Coil,PTHR11206,PTHR11206:SF21			NULL	NULL	TC400603														TC308658
A_99_P305341	4.65956	up	UDP-glucuronosyl/UDP-glucosyltransferase	F		IWGSC_MIPS_v2.2_HICONF	Traes_3B_BC152C5D7.1	Coils,Gene3D,PANTHER,Pfam,ProSitePatterns,SUPERFAMILY	Coil,G3DSA:3.40.50.2000,PF00201,PS00375,PTHR11926,PTHR11926:SF15,SSF53756	UDP-glucoronosyl and UDP-glucosyl transferase,UDP-glycosyltransferases signature.	Biological Process: metabolic process (GO:0008152), Molecular Function: transferase activity, transferring hexosyl groups (GO:0016758)	IPR002213,NULL	NULL,UDP-glucuronosyl/UDP-glucosyltransferase	TC448881															Ta.670
A_99_P256781	4.28075	up	unknown mitochondrial/plastid protein	U		IWGSC_MIPS_v2.2_HICONF	Traes_2DL_47E335BA6.1	Gene3D,PANTHER,Pfam,ProSitePatterns,SUPERFAMILY	G3DSA:3.20.20.100,PF00248,PS00063,PTHR11732,PTHR11732:SF34,SSF51430	Aldo/keto reductase family,Aldo/keto reductase family putative active site signature.	Molecular Function: oxidoreductase activity (GO:0016491), Biological Process: oxidation-reduction process (GO:0055114)	IPR001395,IPR018170,IPR023210,NULL	Aldo/keto reductase,Aldo/keto reductase, conserved site,NADP-dependent oxidoreductase domain,NULL	CA677817;TC389678;TC431053	similar to UniRef100_Q6IK52 Cluster: HDC13360; n=1; Drosophila melanogaster|Rep: HDC13360 - Drosophila melanogaster (Fruit fly), partial (7%);weakly similar to UniRef100_A7P421 Cluster: Chromosome chr1 scaffold_5, whole genome shotgun sequence; n=1; Vitis	GO:0005739[C](mitochondrion);GO:0009536[C](plastid)	GR_protein|Q0JCV5~88.05~78;GR_protein|Q7XV15~83.25~61											TC338260	Ta.9399
A_99_P165277	4.20317	up	germin	ROS/redox	oxalate oxidase, make H2O2 from oxalate	IWGSC_MIPS_v2.2_HICONF	Traes_3B_1962330BB.1	Gene3D,PANTHER,PRINTS,Pfam,SUPERFAMILY	G3DSA:2.60.120.10,PF00190,PR00325,PTHR31238,SSF51182	Cupin,Germin signature	Molecular Function: manganese ion binding (GO:0030145),Molecular Function: nutrient reservoir activity (GO:0045735)	IPR001929,IPR006045,IPR011051,IPR014710,NULL	Cupin 1,Germin,NULL,RmlC-like cupin domain,RmlC-like jelly roll fold	TC378956;TC381296	homologue to UniRef100_P45851 Cluster: Oxalate oxidase 2 precursor; n=1; Hordeum vulgare|Rep: Oxalate oxidase 2 precursor - Hordeum vulgare (Barley), complete	GO:0016023[C](cytoplasmic membrane-bound vesicle)	GR_protein|A2XKX0~95.54~68;GR_protein|A3ALN4~93.40~59		T.aestivum mRNA for germin-like protein 2, partial [Y09916]		543322	Y09916	pSBGer2 protein	pSBGer2				TC287483	Ta.56302
A_99_P134885	4.19861	up	ABC membrane transporter	O		IWGSC_MIPS_v2.2_HICONF_unmapped	Traes_XX_ADCD08F05.1,Traes_XX_ADCD08F051.1,Traes_XX_ADCD08F052.1	Gene3D,PANTHER,Pfam,ProSiteProfiles,SMART,SUPERFAMILY	G3DSA:3.40.50.300,PF00005,PF01061,PF08370,PF14510,PS50893,PTHR19241,PTHR19241:SF165,SM00382,SSF52540	ABC transporter,ABC-2 type transporter,ABC-transporter extracellular N-terminal,ATP-binding cassette, ABC transporter-type domain profile.,ATPases associated with a variety of cellular activities,Plant PDR ABC transporter associated	GO:0005524|GO:0016887,GO:0016020	IPR003439,IPR003593,IPR013525,IPR013581,IPR027417,IPR029481	AAA+ ATPase domain,ABC transporter-like,ABC-2 type transporter,ABC-transporter extracellular N-terminal domain,P-loop containing nucleoside triphosphate hydrolase,Plant PDR ABC transporter associated	TC393218;TC420053;TC432446		GO:0016020[C](membrane)	GR_protein|Q0J2J6~85.58~50;GR_protein|Q0JJQ3~81.59~68		Triticum aestivum clone wr1.pk0083.d6:fis, full insert mRNA sequence [BT009500]			BT009500						TC301458	Ta.48669
A_99_P194588	4.18084	up	FMN-binding oxidoreductase	ROS/redox	electron donor to cytochrome p450, Jensen & Moller, Phytochemistry 2010, 71(2-3):132-141									TC432002	similar to UniRef100_O23807 Cluster: LEDI-3 protein; n=1; Lithospermum erythrorhizon|Rep: LEDI-3 protein - Lithospermum erythrorhizon, partial (19%)				CJ949998 Y. Ogihara unpublished cDNA library, whchul Triticum aestivum cDNA clone whchul28a10 5', mRNA sequence [CJ949998]			CJ949998							Ta.62989
A_99_P500707	4.16843	up	FMN-binding oxidoreductase	ROS/redox	electron donor to cytochrome p450, Jensen & Moller, Phytochemistry 2010, 71(2-3):132-141									TC432002	similar to UniRef100_O23807 Cluster: LEDI-3 protein; n=1; Lithospermum erythrorhizon|Rep: LEDI-3 protein - Lithospermum erythrorhizon, partial (19%)				CJ949998 Y. Ogihara unpublished cDNA library, whchul Triticum aestivum cDNA clone whchul28a10 5', mRNA sequence [CJ949998]			CJ949998						TC339219	Ta.62989
A_99_P240171	4.12336	up	PR1.2 (pathogenisis related protein 1.2)	PR	plant defense	IWGSC_MIPS_v2.2_HICONF	Traes_7DS_ABBDA3DBB.1	Gene3D,ProSitePatterns,SUPERFAMILY	G3DSA:3.40.33.10,PS01010,SSF55797	CRISP family signature 2.	Cellular Component: extracellular region (GO:0005576)	IPR014044,IPR018244	Allergen V5/Tpx-1-related, conserved site,CAP domain	TC433505	homologue to UniRef100_O82715 Cluster: Pathogenisis-related protein 1.2 precursor; n=1; Triticum aestivum|Rep: Pathogenisis-related protein 1.2 precursor - Triticum aestivum (Wheat), complete	GO:0003674[M](molecular_function);GO:0005576[C](extracellular region);GO:0008150[B](biological_process);GO:0016023[C](cytoplasmic membrane-bound vesicle)	TAIR|gene:2091195~75.53~58;GR_protein|A3C385~87.14~53		Rep: Pathogenisis-related protein 1.2 precursor - Triticum aestivum (Wheat), complete [TC340694]									TC340694	Ta.55094
A_99_P295716	3.91186	up	plant PDR ABC-transporter 2	DETOX	transport of antifungals (pleiotropc drug resistance)	IWGSC_MIPS_v2.2_HICONF,IWGSC_MIPS_v2.2_HICONF_unmapped	Traes_7AL_A29227860.1,Traes_7DL_AEAE90568.1,Traes_XX_4D04F08E2.1	Gene3D,PANTHER,Pfam,ProSiteProfiles,SMART,SUPERFAMILY	G3DSA:3.40.50.300,PF00005,PF01061,PF08370,PS50893,PTHR19241,PTHR19241:SF10,PTHR19241:SF165,SM00382,SSF52540	ABC transporter,ABC-2 type transporter,ATP-binding cassette, ABC transporter-type domain profile.,ATPases associated with a variety of cellular activities,Plant PDR ABC transporter associated	Cellular Component: membrane (GO:0016020),GO:0005524|GO:0016887,GO:0016020,Molecular Function: ATP binding (GO:0005524), Molecular Function: ATPase activity (GO:0016887),Molecular Function: nucleotide binding (GO:0000166), Molecular Function: nucleoside-t	IPR003439,IPR003593,IPR013525,IPR013581,IPR027417,NULL	AAA+ ATPase domain,ABC transporter-like,ABC-2 type transporter,NULL,P-loop containing nucleoside triphosphate hydrolase,Plant PDR ABC transporter associated	TC412692	similar to UniRef100_A7P7M7 Cluster: Chromosome chr9 scaffold_7, whole genome shotgun sequence; n=1; Vitis vinifera|Rep: Chromosome chr9 scaffold_7, whole genome shotgun sequence - Vitis vinifera (Grape), partial (35%)	GO:0016020[C](membrane)	GR_protein|A3BXL8~87.38~99		FGAS068124 Triticum aestivum FGAS: Library 2 Gate 3 Triticum aestivum cDNA, mRNA sequence [CV773727]			CV773727						TC320418	Ta.5160
A_99_P490907	3.90535	up	phenylalanine ammonia-lyase	F	precursor to phenylpropanoid biosynthesis pathway									TC427665	homologue to UniRef100_Q43211 Cluster: Phenylalanine ammonia-lyase; n=1; Triticum aestivum|Rep: Phenylalanine ammonia-lyase - Triticum aestivum (Wheat), partial (49%)				Rep: Phenylalanine ammonia-lyase - Triticum aestivum (Wheat), partial (49%) [TC334973]									TC334973
A_99_P022879	3.83744	up	unknown	U										TC407288					AZO2.118L21F010207 AZO2 Triticum aestivum cDNA clone AZO2118L21, mRNA sequence [CD871652]			CD871652						TC315228	Ta.8907
A_99_P449382	3.78549	up	NADP-dependent malic enzyme	O	oxidoreductase: malate-->pyruvate, scahaf et al "primary metabolism in plant defense", plant phys 1995 108:949-960	IWGSC_MIPS_v2.2_HICONF	Traes_1DS_486DB7BFE.1	Gene3D,PANTHER,PIRSF,PRINTS,Pfam,ProSitePatterns,SMART,SUPERFAMILY	G3DSA:3.40.50.10380,G3DSA:3.40.50.720,PF00390,PF03949,PIRSF000106,PR00072,PS00331,PTHR23406,PTHR23406:SF2,SM00919,SSF51735,SSF53223	Malic enzyme signature,Malic enzyme, N-terminal domain,Malic enzyme, NAD binding domain,Malic enzymes signature.	Molecular Function: malic enzyme activity (GO:0004470), Biological Process: malate metabolic process (GO:0006108), Molecular Function: malate dehydrogenase (oxaloacetate-decarboxylating) activity (GO:0016619), Biological Process: oxidation-reduction proce	IPR001891,IPR012301,IPR012302,IPR015884,IPR016040,NULL	Malic enzyme, N-terminal,Malic enzyme, NAD-binding,Malic enzyme, conserved site,Malic oxidoreductase,NAD(P)-binding domain,NULL	TC403257	UniRef100_A9LIN4 Cluster: NADP-dependent malic enzyme; n=1; Triticum aestivum|Rep: NADP-dependent malic enzyme - Triticum aestivum (Wheat), partial (38%)				Rep: NADP-dependent malic enzyme - Triticum aestivum (Wheat), partial (38%) [TC311262]									TC311262	Ta.54765
A_99_P149162	3.6164	up	Late embryogenesis abundant protein	O		IWGSC_MIPS_v2.2_HICONF	Traes_2AL_EA50702BB1.1	PANTHER,Pfam	PF03168,PTHR31852	Late embryogenesis abundant protein		IPR004864,NULL	Late embryogenesis abundant protein, LEA-14,NULL	TC457214					CJ849756 Y. Ogihara unpublished cDNA library, whsctal Triticum aestivum cDNA clone whsctal13a04 5', mRNA sequence [CJ849756]			CJ849756						TC363841	Ta.52593
A_99_P432647	3.55525	up	unknown	U										TC390583														TC298908	Ta.1382
A_99_P421842	3.49641	up	NADP-dependent malic enzyme	O	oxidoreductase: malate-->pyruvate, scahaf et al "primary metabolism in plant defense", plant phys 1995 108:949-960									TC382147	UniRef100_A9LIN4 Cluster: NADP-dependent malic enzyme; n=1; Triticum aestivum|Rep: NADP-dependent malic enzyme - Triticum aestivum (Wheat), partial (27%)				Rep: NADP-dependent malic enzyme - Triticum aestivum (Wheat), partial (27%) [TC290656]									TC290656
A_99_P416872	3.46813	up	fungal-responsive oxidoreductase	ROS/redox		IWGSC_MIPS_v2.2_HICONF_unmapped	Traes_XX_7BC511069.1	Gene3D,PANTHER,Pfam,SUPERFAMILY	G3DSA:3.20.20.70,PF03060,PTHR32332,PTHR32332:SF20,SSF51412	Nitronate monooxygenase	GO:0003824,GO:0018580|GO:0055114	IPR004136,IPR013785	2-nitropropane dioxygenase, NPD,Aldolase-type TIM barrel	CA605857;CA679470;TC378762;TC404138;TC453115	similar to UniRef100_A7QT50 Cluster: Chromosome undetermined scaffold_165, whole genome shotgun sequence; n=1; Vitis vinifera|Rep: Chromosome undetermined scaffold_165, whole genome shotgun sequence - Vitis vinifera (Grape), partial (6%);similar to UniRef	GO:0008152[B](metabolic process);GO:0009610[B](response to symbiotic fungus);GO:0016491[M](oxidoreductase activity)	TAIR|gene:1005715927~84.44~77;TAIR|gene:1005715927~84.62~51	;1										TC286553	Ta.55390
A_99_P218376	3.45613	up	glutathione transferase F5	DETOX	possible role in oxidative stress, herbicide detoxification, flavonoid vesicle packaging, signalling, regulation of apoptosis etc Dixon et al. Genome Biology 2002 3(3):reviews3004.1-3004.10									CD881395;TC401346	homologue to UniRef100_Q8GTB8 Cluster: Glutathione transferase F5; n=1; Triticum aestivum|Rep: Glutathione transferase F5 - Triticum aestivum (Wheat), partial (33%);homologue to UniRef100_Q8GTB8 Cluster: Glutathione transferase F5; n=1; Triticum aestivum|				Rep: Glutathione transferase F5 - Triticum aestivum (Wheat), complete [TC309381]									TC309381	Ta.54501
A_99_P561567	3.44132	up	cytochrome P450 CYP709C1	DETOX		IWGSC_MIPS_v2.2_HICONF	Traes_2DS_B3764DF96.1	Gene3D,PANTHER,PRINTS,Pfam,ProSitePatterns,SUPERFAMILY	G3DSA:1.10.630.10,PF00067,PR00385,PR00463,PS00086,PTHR24282,SSF48264	Cytochrome P450,Cytochrome P450 cysteine heme-iron ligand signature.,E-class P450 group I signature,P450 superfamily signature	Molecular Function: iron ion binding (GO:0005506), Molecular Function: electron carrier activity (GO:0009055), Molecular Function: oxidoreductase activity, acting on paired donors, with incorporation or reduction of molecular oxygen (GO:0016705), Molecula	IPR001128,IPR002401,IPR017972,NULL	Cytochrome P450,Cytochrome P450, E-class, group I,Cytochrome P450, conserved site,NULL	TC456543	similar to UniRef100_Q6DV71 Cluster: Cytochrome P450 CYP709C1; n=1; Triticum aestivum|Rep: Cytochrome P450 CYP709C1 - Triticum aestivum (Wheat), partial (35%)				Triticum aestivum cultivar Ning 7840 cytochrome P450 mRNA, complete cds [AY437442]		543123	AY437442	cytochrome P450	LOC543123				TC363327	Ta.32485
A_99_P540132	3.40469	up	NADP-dependent malic enzyme	O	oxidoreductase: malate-->pyruvate, scahaf et al "primary metabolism in plant defense", plant phys 1995 108:949-960	IWGSC_MIPS_v2.2_HICONF	Traes_1AS_A53D11A37.1,Traes_1BS_101332870.1,Traes_1DS_486DB7BFE.1	Gene3D,PANTHER,PIRSF,PRINTS,Pfam,ProSitePatterns,SMART,SUPERFAMILY	G3DSA:3.40.50.10380,G3DSA:3.40.50.720,PF00390,PF03949,PIRSF000106,PR00072,PS00331,PTHR23406,PTHR23406:SF2,SM00919,SSF51735,SSF53223	Malic enzyme signature,Malic enzyme, N-terminal domain,Malic enzyme, NAD binding domain,Malic enzymes signature.	Molecular Function: malic enzyme activity (GO:0004470), Biological Process: malate metabolic process (GO:0006108), Molecular Function: malate dehydrogenase (oxaloacetate-decarboxylating) activity (GO:0016619), Biological Process: oxidation-reduction proce	IPR001891,IPR012301,IPR012302,IPR015884,IPR016040,NULL	Malic enzyme, N-terminal,Malic enzyme, NAD-binding,Malic enzyme, conserved site,Malic oxidoreductase,NAD(P)-binding domain,NULL	TC368996;TC448233;TC453983	UniRef100_A9LIN4 Cluster: NADP-dependent malic enzyme; n=1; Triticum aestivum|Rep: NADP-dependent malic enzyme - Triticum aestivum (Wheat), complete;homologue to UniRef100_A9LIN4 Cluster: NADP-dependent malic enzyme; n=1; Triticum aestivum|Rep: NADP-depen	GO:0004470[M](malic enzyme activity);GO:0004473[M](malate dehydrogenase (oxaloacetate-decarboxylating) (NADP+) activity);GO:0004725[M](protein tyrosine phosphatase activity);GO:0005575[C](cellular_component);GO:0005615[C](extracellular space);GO:0005625[C	RGD|3074~77.56~53;FB|FBgn0002719~78.33~50;RGD|620780~77.56~53;TAIR|gene:2052044~91.18~94;MGI|MGI:97043~77.48~53;GR_protein|Q5JN99~93.11~91;TAIR|gene:3688612~90.86~86;TAIR|gene:2181979~90.68~95;GR_protein|Q0JJQ7~93.11~91	;1.1.1.40;3.1.3.48;1.6.1	Triticum aestivum NADP-dependent malic enzyme mRNA, complete cds [EU082065]		100137005	EU082065	NADP-dependent malic enzyme	LOC100137005				TC355457	Ta.54765
A_99_P143398	3.14546	up	non-specific lipid-transfer protein	O										TC417380	weakly similar to UniRef100_A7NWR0 Cluster: Non-specific lipid-transfer protein; n=1; Vitis vinifera|Rep: Non-specific lipid-transfer protein - Vitis vinifera (Grape), partial (74%)	GO:0016023[C](cytoplasmic membrane-bound vesicle)	GR_protein|A2XMU5~87.50~86		WHE2912_B08_D16ZS Wheat aluminum-stressed root tip cDNA library Triticum aestivum cDNA clone WHE2912_B08_D16, mRNA sequence [BQ838576]			BQ838576						TC324997	Ta.51168
A_99_P158407	3.05864	up	NADP-dependent malic enzyme	O	oxidoreductase: malate-->pyruvate, scahaf et al "primary metabolism in plant defense", plant phys 1995 108:949-960	IWGSC_MIPS_v2.2_HICONF	Traes_1AS_A53D11A37.1	Gene3D,PANTHER,PIRSF,PRINTS,Pfam,ProSitePatterns,SMART,SUPERFAMILY	G3DSA:3.40.50.10380,G3DSA:3.40.50.720,PF00390,PF03949,PIRSF000106,PR00072,PS00331,PTHR23406,PTHR23406:SF2,SM00919,SSF51735,SSF53223	Malic enzyme signature,Malic enzyme, N-terminal domain,Malic enzyme, NAD binding domain,Malic enzymes signature.	Molecular Function: malic enzyme activity (GO:0004470), Biological Process: malate metabolic process (GO:0006108), Molecular Function: malate dehydrogenase (oxaloacetate-decarboxylating) activity (GO:0016619), Biological Process: oxidation-reduction proce	IPR001891,IPR012301,IPR012302,IPR015884,IPR016040,NULL	Malic enzyme, N-terminal,Malic enzyme, NAD-binding,Malic enzyme, conserved site,Malic oxidoreductase,NAD(P)-binding domain,NULL	CA696908;CV762232;TC368996;TC410333	homologue to UniRef100_A9LIN4 Cluster: NADP-dependent malic enzyme; n=1; Triticum aestivum|Rep: NADP-dependent malic enzyme - Triticum aestivum (Wheat), partial (7%);homologue to UniRef100_A9LIN4 Cluster: NADP-dependent malic enzyme; n=1; Triticum aestivu	GO:0004470[M](malic enzyme activity);GO:0004473[M](malate dehydrogenase (oxaloacetate-decarboxylating) (NADP+) activity);GO:0004725[M](protein tyrosine phosphatase activity);GO:0005575[C](cellular_component);GO:0005615[C](extracellular space);GO:0005625[C	RGD|3074~77.56~53;FB|FBgn0002719~78.33~50;RGD|620780~77.56~53;TAIR|gene:2052044~91.18~94;MGI|MGI:97043~77.48~53;GR_protein|Q5JN99~93.11~91;TAIR|gene:3688612~90.86~86;TAIR|gene:2181979~90.68~95;GR_protein|Q0JJQ7~93.11~91	;1.1.1.40;3.1.3.48;1.6.1	Triticum aestivum NADP-dependent malic enzyme mRNA, complete cds [EU082065]		100137005	EU082065	NADP-dependent malic enzyme	LOC100137005				TC318219	Ta.54765
A_99_P095210	2.9718	up	VQ domain (FXhVQChTG motif) protein; plastid sigma factor regulator	O										TC422367	similar to UniRef100_Q9FRF4 Cluster: Expressed protein; n=2; Oryza sativa|Rep: Expressed protein - Oryza sativa subsp. japonica (Rice), partial (44%)				WHE4108_G08_N16ZS Wheat salt-stressed root cDNA library Triticum aestivum cDNA clone WHE4108_G08_N16, mRNA sequence [BQ743841]			BQ743841						TC329613	Ta.35929
A_99_P459692	2.82368	up	NADP-dependent malic enzyme	O	oxidoreductase: malate-->pyruvate, scahaf et al "primary metabolism in plant defense", plant phys 1995 108:949-960	IWGSC_MIPS_v2.2_HICONF	Traes_1AS_A53D11A37.1	Gene3D,PANTHER,PIRSF,PRINTS,Pfam,ProSitePatterns,SMART,SUPERFAMILY	G3DSA:3.40.50.10380,G3DSA:3.40.50.720,PF00390,PF03949,PIRSF000106,PR00072,PS00331,PTHR23406,PTHR23406:SF2,SM00919,SSF51735,SSF53223	Malic enzyme signature,Malic enzyme, N-terminal domain,Malic enzyme, NAD binding domain,Malic enzymes signature.	Molecular Function: malic enzyme activity (GO:0004470), Biological Process: malate metabolic process (GO:0006108), Molecular Function: malate dehydrogenase (oxaloacetate-decarboxylating) activity (GO:0016619), Biological Process: oxidation-reduction proce	IPR001891,IPR012301,IPR012302,IPR015884,IPR016040,NULL	Malic enzyme, N-terminal,Malic enzyme, NAD-binding,Malic enzyme, conserved site,Malic oxidoreductase,NAD(P)-binding domain,NULL	CA651523;TC368996;TC410333	homologue to UniRef100_Q0INV4 Cluster: Os12g0288300 protein; n=1; Oryza sativa Japonica Group|Rep: Os12g0288300 protein - Oryza sativa subsp. japonica (Rice), partial (15%);UniRef100_A9LIN4 Cluster: NADP-dependent malic enzyme; n=1; Triticum aestivum|Rep:	GO:0004470[M](malic enzyme activity);GO:0004473[M](malate dehydrogenase (oxaloacetate-decarboxylating) (NADP+) activity);GO:0004725[M](protein tyrosine phosphatase activity);GO:0005575[C](cellular_component);GO:0005615[C](extracellular space);GO:0005625[C	RGD|3074~77.56~53;FB|FBgn0002719~78.33~50;RGD|620780~77.56~53;TAIR|gene:2052044~91.18~94;MGI|MGI:97043~77.48~53;GR_protein|Q5JN99~93.11~91;TAIR|gene:3688612~90.86~86;TAIR|gene:2181979~90.68~95;GR_protein|Q0JJQ7~93.11~91	;1.1.1.40;3.1.3.48;1.6.1	Triticum aestivum NADP-dependent malic enzyme mRNA, complete cds [EU082065]		100137005	EU082065	NADP-dependent malic enzyme	LOC100137005				TC318219	Ta.54765
A_99_P225396	2.74729	up	germin	ROS/redox	oxalate oxidase, make H2O2 from oxalate	IWGSC_MIPS_v2.2_HICONF	Traes_4BS_40CFAA1A8.1	Gene3D,PANTHER,PRINTS,Pfam,ProSitePatterns,SMART,SUPERFAMILY	G3DSA:2.60.120.10,PF00190,PR00325,PS00725,PTHR31238,SM00835,SSF51182	Cupin,Germin family signature.,Germin signature	Molecular Function: manganese ion binding (GO:0030145),Molecular Function: nutrient reservoir activity (GO:0045735)	IPR001929,IPR006045,IPR011051,IPR014710,IPR019780,NULL	Cupin 1,Germin,Germin, manganese binding site,NULL,RmlC-like cupin domain,RmlC-like jelly roll fold	TC380569	homologue to UniRef100_P45851 Cluster: Oxalate oxidase 2 precursor; n=1; Hordeum vulgare|Rep: Oxalate oxidase 2 precursor - Hordeum vulgare (Barley), complete	GO:0016023[C](cytoplasmic membrane-bound vesicle)	GR_protein|A2XKX0~96.00~65		T.aestivum mRNA for germin-like protein 2, partial [Y09916]		543322	Y09916	pSBGer2 protein	pSBGer2				TC289104	Ta.56302
A_99_P296391	2.72969	up	101 kDa heatshock protein	DETOX										TC408716	homologue to UniRef100_Q9ZT12 Cluster: 101 kDa heat shock protein; n=1; Triticum aestivum|Rep: 101 kDa heat shock protein - Triticum aestivum (Wheat), partial (17%)				Rep: 101 kDa heat shock protein - Triticum aestivum (Wheat), partial (17%) [TC316621]									TC316621	Ta.256
A_99_P469957	2.7158	up	phenylalanine ammonia-lyase	F	precursor to phenylpropanoid biosynthesis pathway	IWGSC_MIPS_v2.2_HICONF	Traes_2AL_9D78F85E2.1	Gene3D,PANTHER,Pfam,ProSitePatterns,SUPERFAMILY,TIGRFAM	G3DSA:1.10.274.20,G3DSA:1.10.275.10,G3DSA:1.20.200.10,PF00221,PS00488,PTHR32364,PTHR32364:SF2,SSF48557,TIGR01226	Aromatic amino acid lyase,Phenylalanine and histidine ammonia-lyases signature.,phe_am_lyase: phenylalanine ammonia-lyase	Biological Process: biosynthetic process (GO:0009058), Molecular Function: ammonia-lyase activity (GO:0016841),Cellular Component: cytoplasm (GO:0005737), Biological Process: L-phenylalanine catabolic process (GO:0006559), Molecular Function: ammonia-lyas	IPR001106,IPR005922,IPR008948,IPR022313,IPR023144,IPR024083,NULL	Aromatic amino acid lyase,Fumarase/histidase, N-terminal,L-Aspartase-like,NULL,Phenylalanine ammonia-lyase,Phenylalanine ammonia-lyase, shielding domain,Phenylalanine/histidine ammonia-lyases, active site	CA651962;CA686249;TC416532	;"weakly similar to UniRef100_Q43211 Cluster: Phenylalanine ammonia-lyase; n=1; Triticum aestivum|Rep: Phenylalanine ammonia-lyase - Triticum aestivum (Wheat), partial (12%)";"homologue to UniRef100_Q43210 Cluster: Phenylalanine ammonia-lyase; n=1; Tritic				Rep: Phenylalanine ammonia-lyase - Triticum aestivum (Wheat), partial (30%) [TC324165]									TC324165	Ta.59925
A_99_P318411	2.63467	up	t-SNARE domain syntaxin protein	O	exocytosis	IWGSC_MIPS_v2.2_HICONF	Traes_5AS_800E3C564.1,Traes_5DS_FB851A705.1	Coils,Gene3D,PANTHER,Pfam,ProSitePatterns,ProSiteProfiles,SMART,SUPERFAMILY	Coil,G3DSA:1.20.58.70,PF00804,PF05739,PS00914,PS50192,PTHR19957,PTHR19957:SF26,SM00397,SM00503,SSF47661	Helical region found in SNAREs,SNARE domain,Syntaxin,Syntaxin / epimorphin family signature.,Syntaxin N-terminal domain,t-SNARE coiled-coil homology domain profile.	Cellular Component: membrane (GO:0016020),Cellular Component: membrane (GO:0016020), Biological Process: vesicle-mediated transport (GO:0016192),Molecular Function: SNAP receptor activity (GO:0005484), Biological Process: intracellular protein transport (	IPR000727,IPR006011,IPR006012,IPR010989,NULL	NULL,Syntaxin, N-terminal domain,Syntaxin/epimorphin, conserved site,Target SNARE coiled-coil domain,t-SNARE	TC429363	similar to UniRef100_A7Q015 Cluster: Chromosome chr8 scaffold_41, whole genome shotgun sequence; n=1; Vitis vinifera|Rep: Chromosome chr8 scaffold_41, whole genome shotgun sequence - Vitis vinifera (Grape), partial (73%)				Rep: Chromosome chr8 scaffold_41, whole genome shotgun sequence - Vitis vinifera (Grape), partial (73%) [TC336630]									TC336630
A_99_P167739	2.51465	up	zinc-finger transcription factor WZF1	O		IWGSC_MIPS_v2.2_HICONF	Traes_5BL_7F56360BF.1	Gene3D,PANTHER,Pfam,ProSitePatterns,ProSiteProfiles,SMART,SUPERFAMILY	G3DSA:3.30.160.60,PF13912,PS00028,PS50157,PTHR26374,PTHR26374:SF121,SM00355,SSF57667	C2H2-type zinc finger,Zinc finger C2H2 type domain profile.,Zinc finger C2H2 type domain signature.,zinc finger	Molecular Function: metal ion binding (GO:0046872),Molecular Function: nucleic acid binding (GO:0003676)	IPR007087,IPR013087,IPR015880,NULL	NULL,Zinc finger C2H2-type/integrase DNA-binding domain,Zinc finger, C2H2,Zinc finger, C2H2-like	TC371841	UniRef100_Q42430 Cluster: Zinc finger protein 1; n=1; Triticum aestivum|Rep: Zinc finger protein 1 - Triticum aestivum (Wheat), complete				Triticum aestivum mRNA for zinc-finger protein WZF1, complete cds [D16416]		543182	D16416	zinc-finger protein WZF1	LOC543182				TC280403	Ta.56881
A_99_P313596	2.47239	up	unknown	U										CV777549;TC414348														TC322023	Ta.424
A_99_P446332	2.4458	up	hypoxia-induced protein	U										TC401101	similar to UniRef100_Q0D3P8 Cluster: Os07g0673900 protein; n=2; Oryza sativa|Rep: Os07g0673900 protein - Oryza sativa subsp. japonica (Rice), partial (38%)				Rep: Os07g0673900 protein - Oryza sativa subsp. japonica (Rice), partial (38%) [TC309141]									TC309141	Ta.55047
A_99_P343776	2.41847	up	transmembrane alpha-mannosidase	O	N-glycan processing	IWGSC_MIPS_v2.2_HICONF	Traes_4AS_D950EBDB0.1,Traes_4BL_CA03BD203.1	Gene3D,PANTHER,PRINTS,Pfam,ProSitePatterns,SUPERFAMILY,TIGRFAM	G3DSA:2.70.150.10,G3DSA:3.40.1110.10,G3DSA:3.40.50.1000,PF00122,PF08282,PF12710,PR00119,PS00154,PTHR24092,PTHR24092:SF7,SSF56784,SSF81653,SSF81660,SSF81665,TIGR01494,TIGR01652	ATPase-Plipid: phospholipid-translocating P-type ATPase, flippase,ATPase_P-type: HAD ATPase, P-type, family IC,E1-E2 ATPase,E1-E2 ATPases phosphorylation site.,P-type cation-transporting ATPase superfamily signature,haloacid dehalogenase-like hydrolase	Biological Process: cation transport (GO:0006812), Cellular Component: integral to membrane (GO:0016021), Molecular Function: cation-transporting ATPase activity (GO:0019829),Molecular Function: magnesium ion binding (GO:0000287), Molecular Function: phos	IPR001757,IPR006539,IPR008250,IPR018303,IPR023214,IPR023299,NULL	Cation-transporting P-type ATPase,HAD-like domain,NULL,P-type ATPase, A domain,P-type ATPase, cytoplasmic domain N,P-type ATPase, phosphorylation site,Phospholipid-transporting P-type ATPase, subfamily IV	CA615984;CA693456;TC385720	;"weakly similar to UniRef100_A7QFP6 Cluster: Chromosome chr8 scaffold_88, whole genome shotgun sequence; n=1; Vitis vinifera|Rep: Chromosome chr8 scaffold_88, whole genome shotgun sequence - Vitis vinifera (Grape), partial (11%)";"weakly similar to UniRe	GO:0016020[C](membrane);GO:0016023[C](cytoplasmic membrane-bound vesicle)	GR_protein|Q10M24~92.89~95		Rep: ATPase - Arabidopsis thaliana (Mouse-ear cress), partial (15%) [TC294155]									TC294155
A_99_P291081	2.36005	up	nuclease-related domain (NERD) protein	O		IWGSC_MIPS_v2.2_HICONF	Traes_1AL_CD83B0FA4.1	Pfam,ProSiteProfiles	PF08378,PS50965	NERD domain profile.,Nuclease-related domain		IPR011528	Nuclease-related domain, NERD	TC426994	weakly similar to UniRef100_A7PC72 Cluster: Chromosome chr2 scaffold_11, whole genome shotgun sequence; n=1; Vitis vinifera|Rep: Chromosome chr2 scaffold_11, whole genome shotgun sequence - Vitis vinifera (Grape), partial (11%)				Rep: Chromosome chr2 scaffold_11, whole genome shotgun sequence - Vitis vinifera (Grape), partial (11%) [TC334356]									TC334356	Ta.10648
A_99_P154297	2.33656	up	zinc-ion binding mitochondrial protein	O		IWGSC_MIPS_v2.2_HICONF,IWGSC_MIPS_v2.2_HICONF_unmapped	Traes_7AL_353A69D0F.1,Traes_XX_4A8F16065.1	Gene3D,Hamap,PANTHER,PRINTS,Pfam,ProSitePatterns,SMART,SUPERFAMILY,TIGRFAM	G3DSA:3.40.50.300,G3DSA:3.40.50.720,G3DSA:3.90.180.10,MF_00235,PF00107,PF00406,PF05191,PR00094,PS00113,PTHR11695,PTHR11695:SF280,PTHR23359,PTHR23359:SF1,SM00829,SSF50129,SSF51735,SSF52540,TIGR01351	Adenylate kinase,Adenylate kinase [adk].,Adenylate kinase signature,Adenylate kinase signature.,Adenylate kinase, active site lid,Enoylreductase,Zinc-binding dehydrogenase,adk: adenylate kinase	GO:0008270|GO:0016491|GO:0055114,GO:0016491|GO:0016747,Molecular Function: ATP binding (GO:0005524), Biological Process: nucleobase-containing compound metabolic process (GO:0006139), Molecular Function: nucleobase-containing compound kinase activity (GO:	IPR000850,IPR002085,IPR006259,IPR007862,IPR011032,IPR013149,IPR016040,IPR020843,IPR027417,NULL	Adenylate kinase,Adenylate kinase subfamily,Adenylate kinase, active site lid domain,Alcohol dehydrogenase superfamily, zinc-type,Alcohol dehydrogenase, C-terminal,GroES (chaperonin 10)-like,NAD(P)-binding domain,NULL,P-loop containing nucleoside triphosp	CA690476;TC383136	;"similar to UniRef100_A7PKL2 Cluster: Chromosome chr7 scaffold_20, whole genome shotgun sequence; n=1; Vitis vinifera|Rep: Chromosome chr7 scaffold_20, whole genome shotgun sequence - Vitis vinifera (Grape), complete"	GO:0005739[C](mitochondrion);GO:0008270[M](zinc ion binding)	GR_protein|A2YQI0~98.72~93;TAIR|gene:1005715800~87.37~87		CJ949947 Y. Ogihara unpublished cDNA library, whchul Triticum aestivum cDNA clone whchul28h07 5', mRNA sequence [CJ949947]			CJ949947							Ta.53782
A_99_P071965	2.3306	up	N-(5'-phosphoribosyl)anthranilate isomerase	F	tryptophan biosynthesis	IWGSC_MIPS_v2.2_HICONF	Traes_7DL_B00F9E29B.1	Gene3D,Hamap,PANTHER,Pfam,SUPERFAMILY	G3DSA:3.20.20.70,MF_00135,PF00697,PTHR22854,PTHR22854:SF1,SSF51366	N-(5'-phosphoribosyl)anthranilate isomerase [trpF].,N-(5'phosphoribosyl)anthranilate (PRA) isomerase	Molecular Function: catalytic activity (GO:0003824),Molecular Function: catalytic activity (GO:0003824), Biological Process: metabolic process (GO:0008152),Molecular Function: phosphoribosylanthranilate isomerase activity (GO:0004640), Biological Process:	IPR001240,IPR011060,IPR013785,NULL	Aldolase-type TIM barrel,N-(5'phosphoribosyl) anthranilate isomerase (PRAI) like domain,NULL,Ribulose-phosphate binding barrel	TC370938;TC452820	similar to UniRef100_Q6ETX4 Cluster: N-(5'-phosphoribosyl)anthranilate isomerase; n=1; Oryza sativa Japonica Group|Rep: N-(5'-phosphoribosyl)anthranilate isomerase - Oryza sativa subsp. japonica (Rice), partial (74%);similar to UniRef100_Q6ETX4 Cluster: N	GO:0000162[B](tryptophan biosynthetic process);GO:0004640[M](phosphoribosylanthranilate isomerase activity);GO:0007275[B](multicellular organismal development);GO:0009411[B](response to UV);GO:0009507[C](chloroplast);GO:0009536[C](plastid);GO:0009628[B](r	TAIR|gene:2013587~82.20~55;TAIR|gene:1944691~82.20~55;GR_protein|Q0E272~90.96~60	;5.3.1.24	Triticum aestivum clone wr1.pk0127.e10:fis, full insert mRNA sequence [BT009532]			BT009532						TC279499	Ta.27412
A_99_P175794	2.21744	up	drought-induced protein	U										TC431611	similar to UniRef100_Q6XPS8 Cluster: Drought-induced protein 1; n=1; Glycine latifolia|Rep: Drought-induced protein 1 - Glycine latifolia, partial (53%)				WHE4162_D02_H04ZS Wheat CS whole plant cDNA library Triticum aestivum cDNA clone WHE4162_D02_H04, mRNA sequence [BQ789525]			BQ789525						TC338822	Ta.58735
A_99_P049999	2.14683	up	3-phosphoshikimate 1-carboxyvinyltransferase	O		IWGSC_MIPS_v2.2_HICONF_unmapped	Traes_XX_90A4DA947.1	Gene3D,Hamap,PANTHER,PIRSF,Pfam,ProSitePatterns,SUPERFAMILY,TIGRFAM	G3DSA:3.65.10.10,MF_00210,PF00275,PIRSF000505,PS00104,PS00885,PTHR21090,SSF55205,TIGR01356	3-phosphoshikimate 1-carboxyvinyltransferase [aroA].,EPSP synthase (3-phosphoshikimate 1-carboxyvinyltransferase),EPSP synthase signature 1.,EPSP synthase signature 2.,aroA: 3-phosphoshikimate 1-carboxyvinyltransferase	GO:0003824,GO:0003866,GO:0016765	IPR001986,IPR006264,IPR013792,IPR023193	3-phosphoshikimate 1-carboxyvinyltransferase,3-phosphoshikimate 1-carboxyvinyltransferase, conserved site,Enolpyruvate transferase domain,RNA 3'-terminal phosphate cyclase/enolpyruvate transferase, alpha/beta	CA663515;TC371935	homologue to UniRef100_Q3Y6S2 Cluster: 3-phosphoshikimate 1-carboxyvinyltransferase; n=6; Lolium|Rep: 3-phosphoshikimate 1-carboxyvinyltransferase - Lolium multiflorum (Italian ryegrass) (Lolium perenne subsp.multiflorum), partial (9%);homologue to UniRef				Triticum aestivum 5-enolpyruvylshikimate 3-phosphate synthase mRNA, complete cds [EU977181]		100192183	EU977181	5-enolpyruvylshikimate 3-phosphate synthase	LOC100192183				TC280493	Ta.17912
A_99_P279916	2.12166	up	adenylate kinase	O		IWGSC_MIPS_v2.2_HICONF,IWGSC_MIPS_v2.2_HICONF_unmapped	Traes_7AL_353A69D0F.1,Traes_XX_4A8F16065.1	Gene3D,Hamap,PANTHER,PRINTS,Pfam,ProSitePatterns,SMART,SUPERFAMILY,TIGRFAM	G3DSA:3.40.50.300,G3DSA:3.40.50.720,G3DSA:3.90.180.10,MF_00235,PF00107,PF00406,PF05191,PR00094,PS00113,PTHR11695,PTHR11695:SF280,PTHR23359,PTHR23359:SF1,SM00829,SSF50129,SSF51735,SSF52540,TIGR01351	Adenylate kinase,Adenylate kinase [adk].,Adenylate kinase signature,Adenylate kinase signature.,Adenylate kinase, active site lid,Enoylreductase,Zinc-binding dehydrogenase,adk: adenylate kinase	GO:0008270|GO:0016491|GO:0055114,GO:0016491|GO:0016747,Molecular Function: ATP binding (GO:0005524), Biological Process: nucleobase-containing compound metabolic process (GO:0006139), Molecular Function: nucleobase-containing compound kinase activity (GO:	IPR000850,IPR002085,IPR006259,IPR007862,IPR011032,IPR013149,IPR016040,IPR020843,IPR027417,NULL	Adenylate kinase,Adenylate kinase subfamily,Adenylate kinase, active site lid domain,Alcohol dehydrogenase superfamily, zinc-type,Alcohol dehydrogenase, C-terminal,GroES (chaperonin 10)-like,NAD(P)-binding domain,NULL,P-loop containing nucleoside triphosp	CA690476;TC383136	;"similar to UniRef100_A7PKL2 Cluster: Chromosome chr7 scaffold_20, whole genome shotgun sequence; n=1; Vitis vinifera|Rep: Chromosome chr7 scaffold_20, whole genome shotgun sequence - Vitis vinifera (Grape), complete"	GO:0005739[C](mitochondrion);GO:0008270[M](zinc ion binding)	GR_protein|A2YQI0~98.72~93;TAIR|gene:1005715800~87.37~87		CJ949947 Y. Ogihara unpublished cDNA library, whchul Triticum aestivum cDNA clone whchul28h07 5', mRNA sequence [CJ949947]			CJ949947						TC291640	Ta.53782
A_99_P211721	2.12154	up	transaldolase domain protein	U										TC388900;TC398737	similar to UniRef100_A7QT89 Cluster: Chromosome chr1 scaffold_166, whole genome shotgun sequence; n=1; Vitis vinifera|Rep: Chromosome chr1 scaffold_166, whole genome shotgun sequence - Vitis vinifera (Grape), partial (58%);emb|Z00028.1|CHZMRRNA Zea mays c	GO:0004801[M](transaldolase activity);GO:0005739[C](mitochondrion);GO:0009536[C](plastid)	TAIR|gene:2181664~91.41~58;GR_protein|Q5JK10~97.24~59	2.2.1.2;
A_99_P198531	2.06212	up	pyruvate decarboxylase	O	upreg in fungal infection, catalyzes the decarboxylation of pyruvate to acetaldehyde and CO2 during ethanolic fermentation as a result of oxygen deprivation, Desikan et al. Plant Phys 2001 127:159-172									TC389033	homologue to UniRef100_Q9SM49 Cluster: Pyruvate decarboxylase; n=1; Saccharum officinarum|Rep: Pyruvate decarboxylase - Saccharum officinarum (Sugarcane), partial (65%)				wr1.pk0027.c4 wr1 Triticum aestivum cDNA clone wr1.pk0027.c4 5' end, mRNA sequence [CA603272]			CA603272						TC297390	Ta.59008

## Sheet: differential_function
MOLECULAR FUNCTION
GOID	GODESC	EC	TOTAL	INFECTED	EXPECTED	p-value (Fischer's exact test)	type(up/down)
GO:0051287	NAD binding		1637	4	3	0	up
GO:0008270	zinc ion binding		14	3	0	0	up
GO:0004470	malic enzyme activity		5	3	0	0	up
GO:0004473	malate dehydrogenase (oxaloacetate-decarboxylating) (NADP+) activity	1.1.1.40	42	3	0	0	up
GO:0004725	protein tyrosine phosphatase activity	3.1.3.48	439	3	1	0	up
GO:0009055	electron carrier activity		15	3	0	0	up
GO:0016652	oxidoreductase activity, acting on NADH or NADPH, NAD or NADP as acceptor	1.6.1	17	3	0	0	up
GO:0030145	manganese ion binding		31	3	0	0	up
GO:0043531	ADP binding		16	3	0	0	up
GO:0050661	NADP binding		11	3	0	0	up
GO:0042393	histone binding		2672	2	5	0	down
GO:0003674	molecular_function		75	2	0	0	up
GO:0004553	hydrolase activity, hydrolyzing O-glycosyl compounds	3.2.1	3372	2	6	0	down
GO:0004601	peroxidase activity	1.11.1.7	1	1	0	0.0334436	up
BIOLOGICAL PROCESS
GOID	GODESC	EC	TOTAL	INFECTED	EXPECTED	p-value (Fischer's exact test)	type(up/down)
GO:0005975	carbohydrate metabolic process		3519	6	7	0	down
GO:0006108	malate metabolic process		67	3	0	0	up
GO:0006633	fatty acid biosynthetic process		9	3	0	0	up
GO:0006741	NADP biosynthetic process		36	3	0	0	up
GO:0007399	nervous system development		9	3	0	0	up
GO:0009051	pentose-phosphate shunt, oxidative branch		157	3	0	0	up
GO:0009725	response to hormone stimulus		5	3	0	0	up
GO:0009743	response to carbohydrate stimulus		541	3	1	0	up
GO:0030182	neuron differentiation		5	3	0	0	up
GO:0008150	biological_process		209	2	0	0	up
GO:0009610	response to symbiotic fungus		1	1	0	0.0334436	up
CELLULAR COMPONENT
GOID	GODESC	EC	TOTAL	INFECTED	EXPECTED	p-value (Fischer's exact test)	type(up/down)
GO:0016023	cytoplasmic membrane-bound vesicle		6513	18	13	0	up
GO:0009536	plastid		3845	17	7	0	up
GO:0016020	membrane		6314	8	12	0	down
GO:0005575	cellular_component		2033	7	4	0	up
GO:0009507	chloroplast		193	5	0	0	up
GO:0005829	cytosol		203	4	0	0	up
GO:0005615	extracellular space		225	3	0	0	up
GO:0005625	soluble fraction		12	3	0	0	up
GO:0016021	integral to membrane		7	3	0	0	up

## Sheet: raw_microarray_data
# Notes : All Entities
# Technology : Agilent.SingleColor.22297
# Owner : gxuser
# Created On : Thu Jan 20 10:26:02 WST 2011																									#IWGSC MIPS v2.2 Transcriptome and Interproscan annotations								#JCVI/TIGR TC annotations						#original Agilent annotation
ProbeName	ag81.txt:gProcessedSignal(raw)	ag82.txt:gProcessedSignal(raw)	ag83.txt:gProcessedSignal(raw)	mock1.txt:gProcessedSignal(raw)	mock2.txt:gProcessedSignal(raw)	mock3.txt:gProcessedSignal(raw)	ag81.txt:gProcessedSignal(normalized)	ag82.txt:gProcessedSignal(normalized)	ag83.txt:gProcessedSignal(normalized)	mock1.txt:gProcessedSignal(normalized)	mock2.txt:gProcessedSignal(normalized)	mock3.txt:gProcessedSignal(normalized)	foldchange	p-value (unpaired t-test, asymptotic)	Corrected p-value (Benjamini-Hochberg)	regulation	ag81.txt:gPMA	ag82.txt:gPMA	ag83.txt:gPMA	mock1.txt:gPMA	mock2.txt:gPMA	mock3.txt:gPMA	ControlType	Cytoband	Dataset	TranscriptIDs	Analyses	Accessions	Descriptions	Gos	Interpro_Accessions	Interpro_descriptions	TC/EST hit (release 12)	TC hit descriptions (Includes UniRef100 hits)	TC assigned GO terms	GO class	GOpepIDs	TC assigned Enzyme Commisions (KEGG)	Description	EnsemblID	EntrezGeneID	GenbankAccession	GeneName	GeneSymbol	GenomicCoordinates	Go	RefSeqAccession	TIGRID	UniGeneID
A_99_P205076	968.55	2225.68	4853.28	229.67	303.17	355.8	1.23	1.22	1.21	-1.24	-1.21	-1.25	5.52	4.66345e-09	0.00020362	down	P	P	P	P	P	P	FALSE		IWGSC_MIPS_v2.2_HICONF	Traes_4DL_A0F77BF5A.1	Gene3D,Hamap,PIRSF,PRINTS,Pfam,SUPERFAMILY,TIGRFAM	G3DSA:1.10.260.40,G3DSA:3.30.1160.10,MF_00535,PF02560,PIRSF001263,PR01693,SSF47413,SSF55234,TIGR00673	Cyanase signature,Cyanate hydratase [cynS].,Cyanate lyase C-terminal domain,cynS: cyanate hydratase	Biological Process: cyanate metabolic process (GO:0009439),Molecular Function: DNA binding (GO:0003677),Molecular Function: cyanate hydratase activity (GO:0008824), Biological Process: cyanate metabolic process (GO:0009439)	IPR003712,IPR008076,IPR010982	Cyanate hydratase,Cyanate lyase, C-terminal,Lambda repressor-like, DNA-binding domain	CK210389;CK210410;TC372422;TC432339	similar to UniRef100_Q9FWK4 Cluster: Cyanate hydratase; n=3; Oryza sativa|Rep: Cyanate hydratase - Oryza sativa subsp. japonica (Rice), partial (34%)														TC280986	Ta.32314
A_99_P531552	884.95	1711.9	3985.78	20.71	17.55	46.84	2.87	2.58	2.54	-2.54	-2.74	-2.71	40.37	1.65828e-06	0.02	down	P	P	P	M	M	M	FALSE										TC445209	homologue to UniRef100_A7WE90 Cluster: IstB domain protein ATP-binding protein; n=2; Methylobacterium chloromethanicum CM4|Rep: IstB domain protein ATP-binding protein - Methylobacterium chloromethanicum CM4, partial (5%)	GO:0016023[C](cytoplasmic membrane-bound vesicle)	C	GR_protein|A2XS73~80.65~94									GO:0016023		TC352165
A_99_P416872	4124.82	8567.13	16335.8	2383.88	2892.26	2512.53	0.85	0.85	0.87	-0.85	-0.93	-1	3.46	2.04632e-06	0.02	down	P	P	P	P	P	P	FALSE		IWGSC_MIPS_v2.2_HICONF_unmapped	Traes_XX_7BC511069.1	Gene3D,PANTHER,Pfam,SUPERFAMILY	G3DSA:3.20.20.70,PF03060,PTHR32332,PTHR32332:SF20,SSF51412	Nitronate monooxygenase	GO:0003824,GO:0018580|GO:0055114	IPR004136,IPR013785	2-nitropropane dioxygenase, NPD,Aldolase-type TIM barrel	CA605857;CA679470;TC378762;TC404138;TC453115	similar to UniRef100_A7QT50 Cluster: Chromosome undetermined scaffold_165, whole genome shotgun sequence; n=1; Vitis vinifera|Rep: Chromosome undetermined scaffold_165, whole genome shotgun sequence - Vitis vinifera (Grape), partial (6%)														TC286553	Ta.55390
A_99_P152487	19302.9	31114.1	61650.7	3144.29	3689.73	3585.93	1.88	1.61	1.82	-1.61	-1.72	-1.62	10.79	2.6431e-06	0.02	down	P	P	P	P	P	P	FALSE		IWGSC_MIPS_v2.2_HICONF_unmapped	Traes_XX_BEAB3FB5A.1	Gene3D,PANTHER,PIRSF,Pfam,ProSiteProfiles,SUPERFAMILY	G3DSA:1.20.1050.10,G3DSA:3.40.30.10,PF13409,PF13410,PIRSF015753,PS50405,PTHR32419,PTHR32419:SF6,SSF47616,SSF52833	Glutathione S-transferase, C-terminal domain,Glutathione S-transferase, N-terminal domain,Soluble glutathione S-transferase C-terminal domain profile.	GO:0005515	IPR004045,IPR010987,IPR012336,IPR016639	Glutathione S-transferase (GST),Glutathione S-transferase, C-terminal-like,Glutathione S-transferase, N-terminal,Thioredoxin-like fold	CJ856966;TC388691	homologue to UniRef100_Q8R2K1-3 Cluster: Isoform 3 of Q8R2K1 ; n=1; Mus musculus|Rep: Isoform 3 of Q8R2K1 - Mus musculus (Mouse), partial (6%)					CJ856966 Y. Ogihara unpublished cDNA library, whsctal Triticum aestivum cDNA clone whsctal38h19 5', mRNA sequence [CJ856966]			CJ856966							Ta.53348
A_99_P225396	175241	293725	335628	105004	110639	102311	0.73	0.69	0.67	-0.67	-0.78	-0.81	2.74	6.19711e-06	0.03	down	P	P	P	P	P	P	FALSE		IWGSC_MIPS_v2.2_HICONF	Traes_4BS_40CFAA1A8.1	Gene3D,PANTHER,PRINTS,Pfam,ProSitePatterns,SMART,SUPERFAMILY	G3DSA:2.60.120.10,PF00190,PR00325,PS00725,PTHR31238,SM00835,SSF51182	Cupin,Germin family signature.,Germin signature	Molecular Function: manganese ion binding (GO:0030145),Molecular Function: nutrient reservoir activity (GO:0045735)	IPR001929,IPR006045,IPR011051,IPR014710,IPR019780,NULL	Cupin 1,Germin,Germin, manganese binding site,NULL,RmlC-like cupin domain,RmlC-like jelly roll fold	TC380569	homologue to UniRef100_P45851 Cluster: Oxalate oxidase 2 precursor; n=1; Hordeum vulgare|Rep: Oxalate oxidase 2 precursor - Hordeum vulgare (Barley), complete	GO:0016023[C](cytoplasmic membrane-bound vesicle)	C	GR_protein|A2XKX0~96.00~65		T.aestivum mRNA for germin-like protein 2, partial [Y09916]		543322	Y09916	pSBGer2 protein	pSBGer2				TC289104	Ta.56302
A_99_P228641	326.57	970.93	2847.6	801.81	1056.54	1060.39	-0.17	-0.14	-0.16	0.15	0.14	0.17	1.24	6.34304e-06	0.03	up	P	P	P	P	P	P	FALSE										TC370044	homologue to UniRef100_Q7XY20 Cluster: Ribosomal protein L19; n=1; Triticum aestivum|Rep: Ribosomal protein L19 - Triticum aestivum (Wheat), partial (95%)	GO:0000003[B](reproduction);GO:0002119[B](nematode larval development);GO:0003735[M](structural constituent of ribosome);GO:0003803[M](coagulation factor IXa activity);GO:0004263[M](chymotrypsin activity);GO:0005509[M](calcium ion binding);GO:0005576[C](extracellular region);GO:0005615[C](extracellular space);GO:0005739[C](mitochondrion);GO:0005829[C](cytosol);GO:0005840[C](ribosome);GO:0006412[B…	B;M;C	WB|WBGene00004431~82.84~85;SGD|S000002156~82.53~88;RGD|2589~77.55~73;FB|FBgn0036926~85.47~86;GR_protein|Q84NX8~99.46~90;GeneDB_Spombe|SPCC1682.14~84.34~86;TAIR|gene:2089382~94.59~89;TAIR|gene:3433637~96.22~86;RGD|1563596~84.85~65	;3.4.21.22;3.4.21.1;3.6.5.3	Rep: Ribosomal protein L19 - Triticum aestivum (Wheat), partial (95%) [TC278597]									TC278597	Ta.54226
A_99_P218376	13144.2	28881.4	48103.2	8470.05	9718.12	8331.76	0.81	0.95	0.89	-0.81	-0.92	-0.96	3.45	6.89272e-06	0.03	down	P	P	P	P	P	P	FALSE										CD881395;TC401346	homologue to UniRef100_Q8GTB8 Cluster: Glutathione transferase F5; n=1; Triticum aestivum|Rep: Glutathione transferase F5 - Triticum aestivum (Wheat), partial (33%)					Rep: Glutathione transferase F5 - Triticum aestivum (Wheat), complete [TC309381]									TC309381	Ta.54501
A_99_P490907	838.87	1742.06	4417.8	296.59	359.07	433.65	1.09	0.9	1.07	-0.9	-0.99	-0.93	3.9	7.27644e-06	0.03	down	P	P	P	P	P	P	FALSE										TC427665	homologue to UniRef100_Q43211 Cluster: Phenylalanine ammonia-lyase; n=1; Triticum aestivum|Rep: Phenylalanine ammonia-lyase - Triticum aestivum (Wheat), partial (49%)					Rep: Phenylalanine ammonia-lyase - Triticum aestivum (Wheat), partial (49%) [TC334973]									TC334973
A_99_P354776	714.55	1507.61	4843.06	20.71	18.81	46.84	2.67	2.46	3.05	-2.46	-2.53	-2.63	38.7	8.04746e-06	0.03	down	P	P	P	M	M	M	FALSE										TC378887	similar to UniRef100_Q0E254 Cluster: Os02g0270800 protein; n=1; Oryza sativa Japonica Group|Rep: Os02g0270800 protein - Oryza sativa subsp. japonica (Rice), partial (64%)	GO:0005739[C](mitochondrion)	C	GR_protein|Q0E251~82.92~65		Rep: Os02g0270800 protein - Oryza sativa subsp. japonica (Rice), partial (64%) [TC285642]									TC285642
A_99_P436877	3976.22	8367.3	13704.1	710.92	921.33	768.92	1.68	1.69	1.47	-1.47	-1.49	-1.73	9.09	8.10419e-06	0.03	down	P	P	P	P	P	P	FALSE										TC393982	homologue to UniRef100_Q8GTB8 Cluster: Glutathione transferase F5; n=1; Triticum aestivum|Rep: Glutathione transferase F5 - Triticum aestivum (Wheat), partial (86%)					Rep: Glutathione transferase F5 - Triticum aestivum (Wheat), partial (86%) [TC302230]									TC302230
A_99_P417077	17663.6	34235.8	52774.8	2925.07	3059.39	3608.77	1.77	1.75	1.61	-1.69	-1.97	-1.61	11.11	8.55667e-06	0.03	down	P	P	P	P	P	P	FALSE		IWGSC_MIPS_v2.2_HICONF	Traes_2DL_4A45A1C82.1	Gene3D,PANTHER,Pfam,ProSiteProfiles,SUPERFAMILY,TIGRFAM	G3DSA:3.40.50.360,PF03358,PS50902,PTHR30546,SSF52218,TIGR01755	Flavodoxin-like domain profile.,NADPH-dependent FMN reductase,flav_wrbA: NAD(P)H:quinone oxidoreductase, type IV	Molecular Function: FMN binding (GO:0010181), Biological Process: negative regulation of transcription, DNA-dependent (GO:0045892),Molecular Function: FMN binding (GO:0010181), Molecular Function: oxidoreductase activity (GO:0016491)	IPR005025,IPR008254,IPR010089,NULL	Flavodoxin/nitric oxide synthase,Flavoprotein WrbA,NADPH-dependent FMN reductase,NULL	TC378177	similar to UniRef100_Q9AYU0 Cluster: Quinone-oxidoreductase QR2; n=1; Triphysaria versicolor|Rep: Quinone-oxidoreductase QR2 - Triphysaria versicolor (Yellow owl's clover), partial (97%)	GO:0005515[M](protein binding);GO:0005575[C](cellular_component);GO:0005634[C](nucleus);GO:0005739[C](mitochondrion);GO:0005829[C](cytosol);GO:0006118[B](electron transport);GO:0009733[B](response to auxin stimulus);GO:0010181[M](FMN binding);				Rep: Quinone-oxidoreductase QR2 - Triphysaria versicolor (Yellow owl's clover), partial (97%) [TC286716]							GO:0030466|GO:0006118|GO:0005634|GO:0005515|GO:0016655|GO:0010181|GO:0005829|GO:0009733|GO:0005739|GO:0005575|GO:0042393|GO:0031001		TC286716
A_99_P252956	16835.7	30760.8	64157.9	5119.96	5740.07	5778.4	1.37	1.27	1.56	-1.28	-1.43	-1.27	6.69	9.65466e-06	0.03	down	P	P	P	P	P	P	FALSE		IWGSC_MIPS_v2.2_HICONF	Traes_6BS_6D372C770.1	Gene3D,PANTHER,SUPERFAMILY	G3DSA:1.20.1050.10,PTHR32419,PTHR32419:SF4,SSF47616			IPR010987,IPR016639,NULL	Glutathione S-transferase (GST),Glutathione S-transferase, C-terminal-like,NULL	TC451279	similar to UniRef100_Q2MGR6 Cluster: Intracellular chloride channel; n=1; Medicago truncatula|Rep: Intracellular chloride channel - Medicago truncatula (Barrel medic), partial (17%)					Rep: Intracellular chloride channel - Medicago truncatula (Barrel medic), partial (17%) [TC358157]									TC358157
A_99_P376327	395.99	1137.65	3392.19	77.48	89.77	162.28	1.21	1.29	1.51	-1.31	-1.21	-1.33	6.2	1.00362e-05	0.03	down	P	P	P	M	P	M	FALSE		IWGSC_MIPS_v2.2_HICONF	Traes_1BS_2482E3596.1	Gene3D,PANTHER,Pfam,ProSitePatterns,SUPERFAMILY	G3DSA:3.40.50.2000,PF00201,PS00375,PTHR11926,PTHR11926:SF15,SSF53756	UDP-glucoronosyl and UDP-glucosyl transferase,UDP-glycosyltransferases signature.	Biological Process: metabolic process (GO:0008152), Molecular Function: transferase activity, transferring hexosyl groups (GO:0016758)	IPR002213,NULL	NULL,UDP-glucuronosyl/UDP-glucosyltransferase	TC448410	similar to UniRef100_Q7XE18 Cluster: UDP-glucoronosyl and UDP-glucosyl transferase family protein, expressed; n=1; Oryza sativa Japonica Group|Rep: UDP-glucoronosyl and UDP-glucosyl transferase family protein, expressed - Oryza sativa subsp. japonica (Rice), partial (80%)	GO:0005575[C](cellular_component);GO:0008194[M](UDP-glycosyltransferase activity);GO:0016020[C](membrane);GO:0016023[C](cytoplasmic membrane-bound vesicle);													TC355342	Ta.27673
A_99_P331626	923.27	2123.47	4790.41	3407.9	4641.07	4031.23	-0.41	-0.44	-0.39	0.39	0.5	0.45	1.83	1.21832e-05	0.03	up	P	P	P	P	P	P	FALSE		IWGSC_MIPS_v2.2_HICONF	Traes_3AS_AA4DE445B.1	Gene3D,PANTHER,PRINTS,Pfam,ProSiteProfiles,SMART,SUPERFAMILY	G3DSA:1.10.3080.10,G3DSA:3.10.580.10,PF00571,PF00654,PR00762,PR01120,PS51371,PTHR11689,PTHR11689:SF11,SM00116,SSF54631,SSF81340	CBS domain,CBS domain profile.,Chloride channel signature,Domain in cystathionine beta-synthase and other proteins.,Plant CLC chloride channel signature,Voltage gated chloride channel	Molecular Function: adenyl nucleotide binding (GO:0030554),Molecular Function: ion channel activity (GO:0005216), Biological Process: transmembrane transport (GO:0055085),Molecular Function: voltage-gated chloride channel activity (GO:0005247), Biological	IPR000644,IPR001807,IPR002251,IPR014743,NULL	CBS domain,Chloride channel ClC-plant,Chloride channel, core,Chloride channel, voltage gated,NULL	CA642446;TC383157	weakly similar to UniRef100_Q89CZ5 Cluster: Putatibe oxidoreductase; n=1; Bradyrhizobium japonicum|Rep: Putatibe oxidoreductase - Bradyrhizobium japonicum, partial (4%)					Rep: Chloride channel - Oryza sativa subsp. japonica (Rice), partial (65%) [TC291676]									TC291676
A_99_P576457	1669.14	3779.06	7608.09	5179.14	6415.68	5910.99	-0.32	-0.26	-0.26	0.26	0.26	0.29	1.47	1.27945e-05	0.03	up	P	P	P	P	P	P	FALSE										TC461981	UniRef100_P56724 Cluster: 60S acidic ribosomal protein P3; n=2; Oryza sativa Japonica Group|Rep: 60S acidic ribosomal protein P3 - Oryza sativa subsp. japonica (Rice), partial (21%)					CJ802413 Y. Ogihara unpublished cDNA library, whsct Triticum aestivum cDNA clone whsct25a10 5', mRNA sequence [CJ802413]			CJ802413						TC368448	Ta.53025
A_99_P309551	15655	24635.7	37635.5	298.79	568.97	599.9	3.1	2.76	2.54	-2.95	-2.54	-2.55	45	1.32496e-05	0.03	down	P	P	P	P	P	P	FALSE										TC413050	homologue to UniRef100_Q8GSR3 Cluster: Glucosyltransferase; n=1; Triticum aestivum|Rep: Glucosyltransferase - Triticum aestivum (Wheat), partial (97%)					Rep: Glucosyltransferase - Triticum aestivum (Wheat), partial (97%) [TC320760]									TC320760
A_99_P167814	987.62	1856.92	3694.81	20.71	20.87	46.84	3.04	2.73	2.38	-2.51	-2.38	-2.69	38.13	1.58321e-05	0.03	down	P	P	P	M	M	M	FALSE										TC368669	UniRef100_Q4JH28 Cluster: Beta-1,3-glucanase; n=1; Triticum aestivum|Rep: Beta-1,3-glucanase - Triticum aestivum (Wheat), complete	GO:0004553[M](hydrolase activity, hydrolyzing O-glycosyl compounds)				Triticum aestivum beta-1,3-glucanase mRNA, complete cds [DQ090946]		543330	DQ090946	glucan endo-1,3-beta-D-glucosidase	LOC543330				TC277204	Ta.35829
A_99_P151842	1288.91	2425.35	5525.65	158.74	152.89	209.48	1.76	1.5	1.59	-1.5	-1.73	-1.89	10.06	1.70317e-05	0.03	down	P	P	P	P	P	M	FALSE		IWGSC_MIPS_v2.2_HICONF	Traes_6BS_BCC1E0A87.1	Gene3D,PANTHER,PRINTS,Pfam,SUPERFAMILY	G3DSA:1.10.630.10,PF00067,PR00385,PR00463,PTHR25943,PTHR25943:SF61,SSF48264	Cytochrome P450,E-class P450 group I signature,P450 superfamily signature	Molecular Function: iron ion binding (GO:0005506), Molecular Function: electron carrier activity (GO:0009055), Molecular Function: oxidoreductase activity, acting on paired donors, with incorporation or reduction of molecular oxygen (GO:0016705), Molecula	IPR001128,IPR002401,NULL	Cytochrome P450,Cytochrome P450, E-class, group I,NULL	TC453175						CJ830314 Y. Ogihara unpublished cDNA library, whatlal Triticum aestivum cDNA clone whatlal31f15 5', mRNA sequence [CJ830314]			CJ830314						TC359982	Ta.53190
A_99_P143398	1335	3138.55	7002.98	775.03	1021.7	974.93	0.76	0.85	0.99	-0.76	-0.76	-0.81	3.14	1.70899e-05	0.03	down	P	P	P	P	P	P	FALSE										TC417380	weakly similar to UniRef100_A7NWR0 Cluster: Non-specific lipid-transfer protein; n=1; Vitis vinifera|Rep: Non-specific lipid-transfer protein - Vitis vinifera (Grape), partial (74%)	GO:0016023[C](cytoplasmic membrane-bound vesicle)	C	GR_protein|A2XMU5~87.50~86		WHE2912_B08_D16ZS Wheat aluminum-stressed root tip cDNA library Triticum aestivum cDNA clone WHE2912_B08_D16, mRNA sequence [BQ838576]			BQ838576						TC324997	Ta.51168
A_99_P421842	6959.13	12956.7	25246.7	4042.89	4350.65	4095.85	0.94	0.8	0.89	-0.8	-1.01	-0.95	3.49	1.79182e-05	0.03	down	P	P	P	P	P	P	FALSE										TC382147	UniRef100_A9LIN4 Cluster: NADP-dependent malic enzyme; n=1; Triticum aestivum|Rep: NADP-dependent malic enzyme - Triticum aestivum (Wheat), partial (27%)					Rep: NADP-dependent malic enzyme - Triticum aestivum (Wheat), partial (27%) [TC290656]									TC290656
A_99_P540132	6026.3	14564.5	24529.9	3636.27	4710.05	4316.61	0.8	1.04	0.91	-0.88	-0.84	-0.8	3.4	1.7948e-05	0.03	down	P	P	P	P	P	P	FALSE		IWGSC_MIPS_v2.2_HICONF	Traes_1AS_A53D11A37.1,Traes_1BS_101332870.1,Traes_1DS_486DB7BFE.1	Gene3D,PANTHER,PIRSF,PRINTS,Pfam,ProSitePatterns,SMART,SUPERFAMILY	G3DSA:3.40.50.10380,G3DSA:3.40.50.720,PF00390,PF03949,PIRSF000106,PR00072,PS00331,PTHR23406,PTHR23406:SF2,SM00919,SSF51735,SSF53223	Malic enzyme signature,Malic enzyme, N-terminal domain,Malic enzyme, NAD binding domain,Malic enzymes signature.	Molecular Function: malic enzyme activity (GO:0004470), Biological Process: malate metabolic process (GO:0006108), Molecular Function: malate dehydrogenase (oxaloacetate-decarboxylating) activity (GO:0016619), Biological Process: oxidation-reduction proce	IPR001891,IPR012301,IPR012302,IPR015884,IPR016040,NULL	Malic enzyme, N-terminal,Malic enzyme, NAD-binding,Malic enzyme, conserved site,Malic oxidoreductase,NAD(P)-binding domain,NULL	TC368996;TC448233;TC453983	UniRef100_A9LIN4 Cluster: NADP-dependent malic enzyme; n=1; Triticum aestivum|Rep: NADP-dependent malic enzyme - Triticum aestivum (Wheat), complete					Triticum aestivum NADP-dependent malic enzyme mRNA, complete cds [EU082065]		100137005	EU082065	NADP-dependent malic enzyme	LOC100137005				TC355457	Ta.54765
A_99_P260721	2244.96	4633.18	9379.61	3459.44	4435.7	3952.8	0.19	0.14	0.18	-0.17	-0.14	-0.16	1.26	2.18523e-05	0.03	down	P	P	P	P	P	P	FALSE		IWGSC_MIPS_v2.2_HICONF_unmapped	Traes_XX_0EFC1C749.1,Traes_XX_0EFC1C7491.1,Traes_XX_D69A78E90.1	Gene3D,PANTHER,Pfam,ProSitePatterns,ProSiteProfiles,SMART,SUPERFAMILY	G3DSA:3.30.40.10,PF13920,PS00518,PS50089,PTHR15315,PTHR15315:SF22,SM00184,SSF57850	Ring finger,Zinc finger RING-type profile.,Zinc finger RING-type signature.,Zinc finger, C3HC4 type (RING finger)	GO:0005515|GO:0008270	IPR001841,IPR013083,IPR017907	Zinc finger, RING-type,Zinc finger, RING-type, conserved site,Zinc finger, RING/FYVE/PHD-type	TC381785;TC423735	similar to UniRef100_Q0D796 Cluster: Os07g0275300 protein; n=2; Oryza sativa Japonica Group|Rep: Os07g0275300 protein - Oryza sativa subsp. japonica (Rice), partial (84%)					FGAS021157 Triticum aestivum FGAS: Library 5 GATE 7 Triticum aestivum cDNA, mRNA sequence [CK209393]			CK209393						TC291924	Ta.3452
A_99_P427152	12274.8	26056.5	36586	4032.53	4776.68	4147.66	1.4	1.5	1.14	-1.14	-1.22	-1.27	5.92	2.21546e-05	0.03	down	P	P	P	P	P	P	FALSE		IWGSC_MIPS_v2.2_HICONF	Traes_3B_D47C46EC2.1	Gene3D,PANTHER,Pfam,ProSiteProfiles,SUPERFAMILY	G3DSA:1.20.1050.10,G3DSA:3.40.30.10,PF00043,PF13417,PS50404,PS50405,PTHR11260,PTHR11260:SF38,SSF47616,SSF52833	Glutathione S-transferase, C-terminal domain,Glutathione S-transferase, N-terminal domain,Soluble glutathione S-transferase C-terminal domain profile.,Soluble glutathione S-transferase N-terminal domain profile.	Molecular Function: protein binding (GO:0005515)	IPR004045,IPR004046,IPR010987,IPR012336,IPR017933,NULL	Glutathione S-transferase, C-terminal,Glutathione S-transferase, C-terminal-like,Glutathione S-transferase, N-terminal,Glutathione S-transferase/chloride channel, C-terminal,NULL,Thioredoxin-like fold	TC372351;TC386254	homologue to UniRef100_Q8GTB8 Cluster: Glutathione transferase F5; n=1; Triticum aestivum|Rep: Glutathione transferase F5 - Triticum aestivum (Wheat), complete					Rep: Glutathione transferase F5 - Triticum aestivum (Wheat), partial (79%) [TC294684]									TC294684	Ta.54501
A_99_P491897	5312.63	9862.8	22308	2100.86	2485.06	2587.93	1.16	1.01	1.31	-1.08	-1.17	-1.01	4.76	2.29939e-05	0.03	down	P	P	P	P	P	P	FALSE										TC428148															TC335450	Ta.670
A_99_P465467	10.6	107.23	321.35	105.94	90.3	170.73	-1.02	-1.03	-1.17	1.29	1.05	1.02	4.6	2.34866e-05	0.03	up	M	M	M	P	P	M	FALSE										CJ801881;TC413914	UniRef100_Q2HUA3 Cluster: C2; Peptidase cysteine peptidase active site; n=1; Medicago truncatula|Rep: C2; Peptidase, partial (1%)					Rep: Phospholipase D - Oryza sativa subsp. japonica (Rice), partial (10%) [TC321610]									TC321610
A_99_P417967	25404.4	51799.8	70493.9	9337.79	10901.7	10887.2	1.29	1.33	1.03	-1.12	-1.19	-1.03	5.05	2.35036e-05	0.03	down	P	P	P	P	P	P	FALSE		IWGSC_MIPS_v2.2_HICONF	Traes_3B_1962330BB.1,Traes_4BS_40CFAA1A8.1	Gene3D,PANTHER,PRINTS,Pfam,ProSitePatterns,SMART,SUPERFAMILY	G3DSA:2.60.120.10,PF00190,PR00325,PS00725,PTHR31238,SM00835,SSF51182	Cupin,Germin family signature.,Germin signature	Molecular Function: manganese ion binding (GO:0030145),Molecular Function: nutrient reservoir activity (GO:0045735)	IPR001929,IPR006045,IPR011051,IPR014710,IPR019780,NULL	Cupin 1,Germin,Germin, manganese binding site,NULL,RmlC-like cupin domain,RmlC-like jelly roll fold	TC378956;TC380569;TC381296	homologue to UniRef100_P45851 Cluster: Oxalate oxidase 2 precursor; n=1; Hordeum vulgare|Rep: Oxalate oxidase 2 precursor - Hordeum vulgare (Barley), complete	GO:0016023[C](cytoplasmic membrane-bound vesicle)	C	GR_protein|A2XKX0~95.54~68;GR_protein|A2XKX0~96.00~65;GR_protein|A3ALN4~93.40~59		T.aestivum mRNA for germin-like protein 2, partial [Y09916]		543322	Y09916	pSBGer2 protein	pSBGer2				TC287483	Ta.56302
A_99_P452352	277.54	981.24	3224.1	20.71	19.11	51.29	1.86	2.1	2.44	-2.08	-2.12	-1.86	17.91	2.39082e-05	0.03	down	P	P	P	M	M	M	FALSE										TC405342	similar to UniRef100_Q2R0L2 Cluster: Laccase-19 precursor; n=1; Oryza sativa Japonica Group|Rep: Laccase-19 precursor - Oryza sativa subsp. japonica (Rice), partial (36%)					Rep: Laccase-19 precursor - Oryza sativa subsp. japonica (Rice), partial (36%) [TC313340]									TC313340	Ta.25771
A_99_P134885	5832.1	10894.6	18889.4	2276.49	2908.72	3081.23	1.13	1	0.91	-1.11	-1.12	-0.91	4.19	2.60805e-05	0.03	down	P	P	P	P	P	P	FALSE		IWGSC_MIPS_v2.2_HICONF_unmapped	Traes_XX_ADCD08F05.1,Traes_XX_ADCD08F051.1,Traes_XX_ADCD08F052.1	Gene3D,PANTHER,Pfam,ProSiteProfiles,SMART,SUPERFAMILY	G3DSA:3.40.50.300,PF00005,PF01061,PF08370,PF14510,PS50893,PTHR19241,PTHR19241:SF165,SM00382,SSF52540	ABC transporter,ABC-2 type transporter,ABC-transporter extracellular N-terminal,ATP-binding cassette, ABC transporter-type domain profile.,ATPases associated with a variety of cellular activities,Plant PDR ABC transporter associated	GO:0005524|GO:0016887,GO:0016020	IPR003439,IPR003593,IPR013525,IPR013581,IPR027417,IPR029481	AAA+ ATPase domain,ABC transporter-like,ABC-2 type transporter,ABC-transporter extracellular N-terminal domain,P-loop containing nucleoside triphosphate hydrolase,Plant PDR ABC transporter associated	TC393218;TC420053;TC432446		GO:0016020[C](membrane)	C	GR_protein|Q0J2J6~85.58~50;GR_protein|Q0JJQ3~81.59~68		Triticum aestivum clone wr1.pk0083.d6:fis, full insert mRNA sequence [BT009500]			BT009500						TC301458	Ta.48669
A_99_P495072	13747.3	28526.8	40565.3	4958.99	5525.13	4823.68	1.35	1.39	1.08	-1.08	-1.24	-1.28	5.61	2.66399e-05	0.03	down	P	P	P	P	P	P	FALSE		IWGSC_MIPS_v2.2_HICONF_unmapped	Traes_XX_E758B3037.1	Gene3D,PANTHER,Pfam,ProSiteProfiles,SUPERFAMILY	G3DSA:1.20.1050.10,G3DSA:3.40.30.10,PF00043,PF02798,PS50404,PS50405,PTHR11260,PTHR11260:SF38,SSF47616,SSF52833	Glutathione S-transferase, C-terminal domain,Glutathione S-transferase, N-terminal domain,Soluble glutathione S-transferase C-terminal domain profile.,Soluble glutathione S-transferase N-terminal domain profile.	GO:0005515	IPR004045,IPR004046,IPR010987,IPR012336	Glutathione S-transferase, C-terminal,Glutathione S-transferase, C-terminal-like,Glutathione S-transferase, N-terminal,Thioredoxin-like fold	TC429530	homologue to UniRef100_Q8GTB8 Cluster: Glutathione transferase F5; n=1; Triticum aestivum|Rep: Glutathione transferase F5 - Triticum aestivum (Wheat), partial (40%)					Rep: Glutathione transferase F5 - Triticum aestivum (Wheat), partial (40%) [TC336788]									TC336788	Ta.54501
A_99_P251706	3911.8	8173.16	11647.1	236.09	411.39	470.66	2.24	2.23	1.78	-2.12	-1.82	-1.78	16.01	2.71942e-05	0.03	down	P	P	P	P	P	P	FALSE										TC375903	homologue to UniRef100_Q6DQK3 Cluster: Germin-like protein 4; n=1; Triticum monococcum|Rep: Germin-like protein 4 - Triticum monococcum (Einkorn wheat) (Small spelt), partial (87%)	GO:0005739[C](mitochondrion);GO:0016023[C](cytoplasmic membrane-bound vesicle)	C	GR_protein|Q0J7I9~87.83~82;GR_protein|A2X4Z9~87.86~63		Rep: Germin-like protein 4 - Triticum monococcum (Einkorn wheat) (Small spelt), partial (87%) [TC284466]									TC284466	Ta.57757
A_99_P022879	53.4	346.02	1260.42	20.71	17.22	46.84	1.01	0.85	0.95	-0.85	-1.11	-1.02	3.83	2.76391e-05	0.03	down	P	P	M	M	M	M	FALSE										TC407288						AZO2.118L21F010207 AZO2 Triticum aestivum cDNA clone AZO2118L21, mRNA sequence [CD871652]			CD871652						TC315228	Ta.8907
A_99_P313596	2406	4505.58	9251.24	1675.07	2085.03	2100.01	0.76	0.58	0.63	-0.64	-0.69	-0.58	2.47	3.10277e-05	0.04	down	P	P	P	P	P	P	FALSE										CV777549;TC414348															TC322023	Ta.424
A_99_P218306	4937.27	10048.9	14480.6	877.64	955.13	968.87	1.81	1.79	1.39	-1.39	-1.61	-1.59	9.22	3.1107e-05	0.04	down	P	P	P	P	P	P	FALSE		IWGSC_MIPS_v2.2_HICONF_unmapped	Traes_XX_E758B3037.1	Gene3D,PANTHER,Pfam,ProSiteProfiles,SUPERFAMILY	G3DSA:1.20.1050.10,G3DSA:3.40.30.10,PF00043,PF02798,PS50404,PS50405,PTHR11260,PTHR11260:SF38,SSF47616,SSF52833	Glutathione S-transferase, C-terminal domain,Glutathione S-transferase, N-terminal domain,Soluble glutathione S-transferase C-terminal domain profile.,Soluble glutathione S-transferase N-terminal domain profile.	GO:0005515	IPR004045,IPR004046,IPR010987,IPR012336	Glutathione S-transferase, C-terminal,Glutathione S-transferase, C-terminal-like,Glutathione S-transferase, N-terminal,Thioredoxin-like fold	TC429530	homologue to UniRef100_Q8GTB8 Cluster: Glutathione transferase F5; n=1; Triticum aestivum|Rep: Glutathione transferase F5 - Triticum aestivum (Wheat), partial (40%)					Rep: Glutathione transferase F5 - Triticum aestivum (Wheat), partial (40%) [TC336788]									TC336788	Ta.54501
A_99_P204921	3202.82	6869.53	13060.7	9063.42	10759	9518.64	-0.21	-0.18	-0.19	0.23	0.18	0.18	1.31	3.58441e-05	0.04	up	P	P	P	P	P	P	FALSE										TC370544;TC410692	similar to UniRef100_Q84P97 Cluster: Porin-like protein; n=1; Oryza sativa Japonica Group|Rep: Porin-like protein - Oryza sativa subsp. japonica (Rice), partial (72%)
A_99_P256781	12951.1	20776.9	44213.8	5470.8	6783.04	6191.36	1.26	0.93	1.23	-0.95	-0.95	-0.93	4.28	3.6258e-05	0.04	down	P	P	P	P	P	P	FALSE		IWGSC_MIPS_v2.2_HICONF	Traes_2DL_47E335BA6.1	Gene3D,PANTHER,Pfam,ProSitePatterns,SUPERFAMILY	G3DSA:3.20.20.100,PF00248,PS00063,PTHR11732,PTHR11732:SF34,SSF51430	Aldo/keto reductase family,Aldo/keto reductase family putative active site signature.	Molecular Function: oxidoreductase activity (GO:0016491), Biological Process: oxidation-reduction process (GO:0055114)	IPR001395,IPR018170,IPR023210,NULL	Aldo/keto reductase,Aldo/keto reductase, conserved site,NADP-dependent oxidoreductase domain,NULL	CA677817;TC389678;TC431053	similar to UniRef100_Q6IK52 Cluster: HDC13360; n=1; Drosophila melanogaster|Rep: HDC13360 - Drosophila melanogaster (Fruit fly), partial (7%)														TC338260	Ta.9399
A_99_P211721	2912.16	6243.99	12295.2	2500.79	3599.81	3239.92	0.5	0.53	0.54	-0.66	-0.5	-0.51	2.12	3.63947e-05	0.04	down	P	P	P	P	P	P	FALSE										TC388900;TC398737	similar to UniRef100_A7QT89 Cluster: Chromosome chr1 scaffold_166, whole genome shotgun sequence; n=1; Vitis vinifera|Rep: Chromosome chr1 scaffold_166, whole genome shotgun sequence - Vitis vinifera (Grape), partial (58%)
A_99_P252456	6352.53	12387.8	23628	7400.66	9110.67	8617.29	0.39	0.31	0.37	-0.4	-0.42	-0.31	1.67	4.02827e-05	0.04	down	P	P	P	P	P	P	FALSE										TC398763	UniRef100_Q84MJ5 Cluster: Methylmalonate semialdehyde dehydrogenase; n=1; Triticum aestivum|Rep: Methylmalonate semialdehyde dehydrogenase - Triticum aestivum (Wheat), partial (13%)					Rep: Methylmalonate semialdehyde dehydrogenase - Triticum aestivum (Wheat), partial (13%) [TC306891]									TC306891
A_99_P154297	5410.14	11164.5	19782.8	4800.71	5191.58	5191.68	0.61	0.62	0.55	-0.55	-0.74	-0.59	2.33	4.13589e-05	0.04	down	P	P	P	P	P	P	FALSE		IWGSC_MIPS_v2.2_HICONF,IWGSC_MIPS_v2.2_HICONF_unmapped	Traes_7AL_353A69D0F.1,Traes_XX_4A8F16065.1	Gene3D,Hamap,PANTHER,PRINTS,Pfam,ProSitePatterns,SMART,SUPERFAMILY,TIGRFAM	G3DSA:3.40.50.300,G3DSA:3.40.50.720,G3DSA:3.90.180.10,MF_00235,PF00107,PF00406,PF05191,PR00094,PS00113,PTHR11695,PTHR11695:SF280,PTHR23359,PTHR23359:SF1,SM00829,SSF50129,SSF51735,SSF52540,TIGR01351	Adenylate kinase,Adenylate kinase [adk].,Adenylate kinase signature,Adenylate kinase signature.,Adenylate kinase, active site lid,Enoylreductase,Zinc-binding dehydrogenase,adk: adenylate kinase	GO:0008270|GO:0016491|GO:0055114,GO:0016491|GO:0016747,Molecular Function: ATP binding (GO:0005524), Biological Process: nucleobase-containing compound metabolic process (GO:0006139), Molecular Function: nucleobase-containing compound kinase activity (GO:	IPR000850,IPR002085,IPR006259,IPR007862,IPR011032,IPR013149,IPR016040,IPR020843,IPR027417,NULL	Adenylate kinase,Adenylate kinase subfamily,Adenylate kinase, active site lid domain,Alcohol dehydrogenase superfamily, zinc-type,Alcohol dehydrogenase, C-terminal,GroES (chaperonin 10)-like,NAD(P)-binding domain,NULL,P-loop containing nucleoside triphosp	CA690476;TC383136	;					CJ949947 Y. Ogihara unpublished cDNA library, whchul Triticum aestivum cDNA clone whchul28h07 5', mRNA sequence [CJ949947]			CJ949947							Ta.53782
A_99_P264371	2040.62	3219.59	7101.64	20.71	24.12	46.84	3.12	2.66	2.79	-3.41	-2.66	-3.59	67.98	4.17385e-05	0.04	down	P	P	P	M	M	M	FALSE										TC437092															TC350768
A_99_P116035	7497.16	12635.9	21728.6	2173.23	3143.94	2618.48	1.45	1.17	1.06	-1.23	-1.06	-1.19	5.25	4.27087e-05	0.04	down	P	P	P	P	P	P	FALSE										TC451925						CJ692214 Y.Ogihara unpublished cDNA library Wh_RDr Triticum aestivum cDNA clone whrd8g24 5', mRNA sequence [CJ692214]			CJ692214						TC358778	Ta.42964
A_99_P244946	3932.99	7364.47	11651	930.98	1227.88	1172.68	1.63	1.47	1.17	-1.19	-1.17	-1.2	6.14	4.27999e-05	0.04	down	P	P	P	P	P	P	FALSE		IWGSC_MIPS_v2.2_HICONF	Traes_5BS_4A820ABB2.1	Gene3D,PANTHER,PIRSF,PRINTS,Pfam,ProSitePatterns,ProSiteProfiles,SMART,SUPERFAMILY	G3DSA:2.60.110.10,PF00314,PIRSF002703,PR00347,PS00316,PS51367,PTHR31048,SM00205,SSF49870	Pathogenesis-related protein signature,Thaumatin family,Thaumatin family profile.,Thaumatin family signature.		IPR001938,IPR017949,NULL	NULL,Thaumatin,Thaumatin, conserved site	TC408485	homologue to UniRef100_Q5MBN2 Cluster: Thaumatin-like protein TLP5; n=1; Hordeum vulgare|Rep: Thaumatin-like protein TLP5 - Hordeum vulgare (Barley), partial (51%)					Rep: Thaumatin-like protein TLP5 - Hordeum vulgare (Barley), partial (51%) [TC316405]									TC316405	Ta.25053
A_99_P440632	2808.46	5850	11600.7	4314.51	5655.63	4946.24	0.17	0.15	0.17	-0.21	-0.15	-0.18	1.27	4.30713e-05	0.04	down	P	P	P	P	P	P	FALSE										TC396873	similar to UniRef100_Q10JZ5 Cluster: ZIM motif family protein, expressed; n=1; Oryza sativa Japonica Group|Rep: ZIM motif family protein, expressed - Oryza sativa subsp. japonica (Rice), partial (65%)	GO:0009536[C](plastid)	C	GR_protein|A3BM65~91.25~63		Rep: ZIM motif family protein, expressed - Oryza sativa subsp. japonica (Rice), partial (65%) [TC305053]									TC305053	Ta.54088
A_99_P326856	2466.51	4561.2	7863.72	641.33	834.77	806.06	1.51	1.32	1.08	-1.08	-1.1	-1.16	5.38	4.34026e-05	0.04	down	P	P	P	P	P	P	FALSE		IWGSC_MIPS_v2.2_HICONF	Traes_5DL_3342BA048.1	Gene3D,PANTHER,Pfam,SUPERFAMILY	G3DSA:1.20.1250.20,PF06813,PTHR21576,PTHR21576:SF7,SSF103473	Nodulin-like		IPR010658,IPR016196,NULL	Major facilitator superfamily domain, general substrate transporter,NULL,Nodulin-like	TC376216		GO:0016020[C](membrane)	C	GR_protein|A2ZAN3~92.11~75											TC353653
A_99_P561567	1371.51	3574.94	7235.58	686.77	986.9	1030.27	0.77	1.01	1.01	-0.93	-0.83	-0.77	3.44	4.60947e-05	0.04	down	P	P	P	P	P	P	FALSE		IWGSC_MIPS_v2.2_HICONF	Traes_2DS_B3764DF96.1	Gene3D,PANTHER,PRINTS,Pfam,ProSitePatterns,SUPERFAMILY	G3DSA:1.10.630.10,PF00067,PR00385,PR00463,PS00086,PTHR24282,SSF48264	Cytochrome P450,Cytochrome P450 cysteine heme-iron ligand signature.,E-class P450 group I signature,P450 superfamily signature	Molecular Function: iron ion binding (GO:0005506), Molecular Function: electron carrier activity (GO:0009055), Molecular Function: oxidoreductase activity, acting on paired donors, with incorporation or reduction of molecular oxygen (GO:0016705), Molecula	IPR001128,IPR002401,IPR017972,NULL	Cytochrome P450,Cytochrome P450, E-class, group I,Cytochrome P450, conserved site,NULL	TC456543	similar to UniRef100_Q6DV71 Cluster: Cytochrome P450 CYP709C1; n=1; Triticum aestivum|Rep: Cytochrome P450 CYP709C1 - Triticum aestivum (Wheat), partial (35%)					Triticum aestivum cultivar Ning 7840 cytochrome P450 mRNA, complete cds [AY437442]		543123	AY437442	cytochrome P450	LOC543123				TC363327	Ta.32485
A_99_P037614	1107.54	2875.04	4918.9	225.62	381.52	372.53	1.29	1.48	1.11	-1.38	-1.11	-1.32	5.94	4.63362e-05	0.04	down	P	P	P	P	P	P	FALSE										TC406407	weakly similar to UniRef100_UPI0000F30665 Cluster: CUTL1 protein; n=1; Bos taurus|Rep: CUTL1 protein - Bos Taurus, partial (4%)					FGAS076032 Triticum aestivum FGAS: Library 2 Gate 3 Triticum aestivum cDNA, mRNA sequence [CV781620]			CV781620						TC314400	Ta.13956
A_99_P194458	2900.81	4393.41	10182.2	187.62	378.68	388.24	2.1	1.62	1.87	-2.09	-1.62	-1.77	13.02	4.78116e-05	0.04	down	P	P	P	P	P	P	FALSE										TC437092															TC350768
A_99_P149162	1698.84	3811.3	7318.72	661.74	1123.35	1092.51	0.88	0.92	0.85	-1.15	-0.85	-0.87	3.61	4.97166e-05	0.04	down	P	P	P	P	P	P	FALSE		IWGSC_MIPS_v2.2_HICONF	Traes_2AL_EA50702BB1.1	PANTHER,Pfam	PF03168,PTHR31852	Late embryogenesis abundant protein		IPR004864,NULL	Late embryogenesis abundant protein, LEA-14,NULL	TC457214						CJ849756 Y. Ogihara unpublished cDNA library, whsctal Triticum aestivum cDNA clone whsctal13a04 5', mRNA sequence [CJ849756]			CJ849756						TC363841	Ta.52593
A_99_P175794	889.59	1928.59	4598.29	710.26	805.71	867.81	0.6	0.49	0.6	-0.49	-0.66	-0.59	2.21	5.00661e-05	0.04	down	P	P	P	P	P	P	FALSE										TC431611	similar to UniRef100_Q6XPS8 Cluster: Drought-induced protein 1; n=1; Glycine latifolia|Rep: Drought-induced protein 1 - Glycine latifolia, partial (53%)					WHE4162_D02_H04ZS Wheat CS whole plant cDNA library Triticum aestivum cDNA clone WHE4162_D02_H04, mRNA sequence [BQ789525]			BQ789525						TC338822	Ta.58735
A_99_P491592	2481.59	5087.41	8934.07	42.92	104.3	165.4	2.48	2.43	2.25	-3.13	-2.25	-2.47	32.29	5.11017e-05	0.04	down	P	P	P	M	P	M	FALSE										TC428016	homologue to UniRef100_Q94F70 Cluster: Thaumatin-like protein; n=1; Triticum aestivum|Rep: Thaumatin-like protein - Triticum aestivum (Wheat), partial (83%)	GO:0016023[C](cytoplasmic membrane-bound vesicle)	C	GR_protein|Q2QLT3~80.00~52		Rep: Thaumatin-like protein - Triticum aestivum (Wheat), partial (83%) [TC335318]							GO:0016023		TC335318
A_99_P208211	2327.71	4715.44	9362.37	7184.97	8461.29	7585.59	-0.25	-0.31	-0.32	0.32	0.25	0.25	1.49	5.19172e-05	0.04	up	P	P	P	P	P	P	FALSE										TC399021		GO:0000003[B](reproduction);GO:0000022[B](mitotic spindle elongation);GO:0002119[B](nematode larval development);GO:0003674[M](molecular_function);GO:0003735[M](structural constituent of ribosome);GO:0005575[C](cellular_component);GO:0005622[C](intracellular);GO:0005730[C](nucleolus);GO:0005739[C](mitochondrion);GO:0005743[C](mitochondrial inner membrane);GO:0005811[C](lipid particle);GO:0005829[…	B;M;C	WB|WBGene00004449~82.35~69;FB|FBgn0029785~80.49~67;RGD|1308598~79.79~76;dictyBase|DDB0231152~75.00~63;RGD|1303007~82.18~82;GeneDB_Spombe|SPCC613.05c~80.20~83;TAIR|gene:2039801~94.21~98;TAIR|gene:1006228704~92.56~98	;3.6.5.3;1										TC307134	Ta.54129
A_99_P433432	13380.6	26186.9	45379.2	47061	57325.5	47004	-0.32	-0.34	-0.35	0.44	0.43	0.32	1.67	5.2264e-05	0.04	up	P	P	P	P	P	P	FALSE		IWGSC_MIPS_v2.2_HICONF	Traes_5DL_DA8474162.1	Gene3D,PANTHER,Pfam,SUPERFAMILY	G3DSA:3.40.50.1700,PF01915,PTHR30620,PTHR30620:SF0,SSF52279	Glycosyl hydrolase family 3 C-terminal domain	Molecular Function: hydrolase activity, hydrolyzing O-glycosyl compounds (GO:0004553),Molecular Function: hydrolase activity, hydrolyzing O-glycosyl compounds (GO:0004553), Biological Process: carbohydrate metabolic process (GO:0005975)	IPR002772,IPR026892,NULL	Glycoside hydrolase family 3,Glycoside hydrolase family 3 C-terminal domain,NULL	TC391257;TC437554;TC448487	homologue to UniRef100_Q9XEI3 Cluster: Beta-D-glucan exohydrolase isoenzyme ExoI; n=1; Hordeum vulgare subsp. vulgare|Rep: Beta-D-glucan exohydrolase isoenzyme ExoI - Hordeum vulgare var. distichum (Two-rowed barley), partial (22%)					Rep: Beta-D-glucan exohydrolase isoenzyme ExoI - Hordeum vulgare var. distichum (Two-rowed barley), partial (22%) [TC299551]									TC299551	Ta.54486
A_99_P326361	2223.65	3580.06	6316.75	29.41	23.18	120.74	3.04	2.62	2.37	-2.72	-3.15	-2.37	43.3	5.2764e-05	0.04	down	P	P	P	M	M	M	FALSE										TC383235	similar to UniRef100_Q0JF73 Cluster: Os04g0136500 protein; n=1; Oryza sativa Japonica Group|Rep: Os04g0136500 protein - Oryza sativa subsp. japonica (Rice), partial (53%)	GO:0005739[C](mitochondrion)	C	GR_protein|A3C150~93.75~68		Rep: Os04g0136500 protein - Oryza sativa subsp. japonica (Rice), partial (53%) [TC291733]									TC291733
A_99_P130075	60.36	394.81	1381.8	65.9	67.31	147.77	0.15	0.18	0.16	-0.2	-0.15	-0.22	1.28	5.29271e-05	0.04	down	P	P	M	M	M	M	FALSE		IWGSC_MIPS_v2.2_HICONF	Traes_6BS_09131223D.1	Gene3D,PANTHER,Pfam,SUPERFAMILY	G3DSA:3.20.10.10,G3DSA:3.30.470.10,PF01063,PTHR11825,PTHR11825:SF7,SSF56752	Aminotransferase class IV	Molecular Function: catalytic activity (GO:0003824), Biological Process: metabolic process (GO:0008152)	IPR001544,NULL	Aminotransferase, class IV,NULL	TC383178;TC385095	similar to UniRef100_A7P5A9 Cluster: Chromosome chr4 scaffold_6, whole genome shotgun sequence; n=1; Vitis vinifera|Rep: Chromosome chr4 scaffold_6, whole genome shotgun sequence - Vitis vinifera (Grape), partial (75%)					CJ550829 Y.Ogihara unpublished cDNA library Wh_HGCPCDAM Triticum aestivum cDNA clone rwhhg15g08 3', mRNA sequence [CJ550829]			CJ550829							Ta.47296
A_99_P449382	52397.5	89763.4	160288	29362.1	30876.1	26576.3	0.99	0.81	1.07	-0.81	-0.99	-1.05	3.78	5.4842e-05	0.04	down	P	P	P	P	P	P	FALSE		IWGSC_MIPS_v2.2_HICONF	Traes_1DS_486DB7BFE.1	Gene3D,PANTHER,PIRSF,PRINTS,Pfam,ProSitePatterns,SMART,SUPERFAMILY	G3DSA:3.40.50.10380,G3DSA:3.40.50.720,PF00390,PF03949,PIRSF000106,PR00072,PS00331,PTHR23406,PTHR23406:SF2,SM00919,SSF51735,SSF53223	Malic enzyme signature,Malic enzyme, N-terminal domain,Malic enzyme, NAD binding domain,Malic enzymes signature.	Molecular Function: malic enzyme activity (GO:0004470), Biological Process: malate metabolic process (GO:0006108), Molecular Function: malate dehydrogenase (oxaloacetate-decarboxylating) activity (GO:0016619), Biological Process: oxidation-reduction proce	IPR001891,IPR012301,IPR012302,IPR015884,IPR016040,NULL	Malic enzyme, N-terminal,Malic enzyme, NAD-binding,Malic enzyme, conserved site,Malic oxidoreductase,NAD(P)-binding domain,NULL	TC403257	UniRef100_A9LIN4 Cluster: NADP-dependent malic enzyme; n=1; Triticum aestivum|Rep: NADP-dependent malic enzyme - Triticum aestivum (Wheat), partial (38%)					Rep: NADP-dependent malic enzyme - Triticum aestivum (Wheat), partial (38%) [TC311262]									TC311262	Ta.54765
A_99_P490192	4085.46	6444.44	13029.9	35.53	18.03	90.68	3.45	3.05	3.11	-3.05	-4.22	-3.33	107.13	5.58286e-05	0.04	down	P	P	P	M	M	M	FALSE										TC427284	similar to UniRef100_Q84QC7 Cluster: Pathogenesis-related protein 10; n=1; Hordeum vulgare|Rep: Pathogenesis-related protein 10 - Hordeum vulgare (Barley), partial (60%)					Rep: Pathogenesis-related protein 10 - Hordeum vulgare (Barley), partial (60%) [TC334631]									TC334631	Ta.22619
A_99_P446332	904.4	2005.31	4224.72	586.99	731.08	738.47	0.78	0.7	0.55	-0.55	-0.63	-0.64	2.44	5.61862e-05	0.04	down	P	P	P	P	P	P	FALSE										TC401101	similar to UniRef100_Q0D3P8 Cluster: Os07g0673900 protein; n=2; Oryza sativa|Rep: Os07g0673900 protein - Oryza sativa subsp. japonica (Rice), partial (38%)					Rep: Os07g0673900 protein - Oryza sativa subsp. japonica (Rice), partial (38%) [TC309141]									TC309141	Ta.55047
A_99_P484237	375.43	1195.06	3370.85	48.43	69.14	152.29	1.29	1.51	1.63	-1.69	-1.29	-1.31	7.53	5.78667e-05	0.04	down	P	P	P	M	M	M	FALSE										TC424317	weakly similar to UniRef100_Q0DMW5 Cluster: Os03g0789400 protein; n=1; Oryza sativa Japonica Group|Rep: Os03g0789400 protein - Oryza sativa subsp. japonica (Rice), partial (19%)	GO:0016023[C](cytoplasmic membrane-bound vesicle)	C	GR_protein|Q6AVT4~89.36~57		Rep: Os03g0789400 protein - Oryza sativa subsp. japonica (Rice), partial (19%) [TC331713]							GO:0016023		TC331713
A_99_P135350	2854.44	6932.99	10529.3	1101.16	1362.23	1145.85	1.16	1.36	1	-1	-1.06	-1.25	4.88	5.91143e-05	0.04	down	P	P	P	P	P	P	FALSE										TC414724	heat shock protein					Triticum aestivum heat shock protein (hsp70C) mRNA, partial cds [L41507]		543209	L41507	heat shock protein	hsp70C				TC322390	Ta.48794
A_99_P165277	32613.6	56149.1	85927.8	14908	14814.4	14486.5	1.17	1	0.89	-0.89	-1.18	-1.05	4.2	6.06289e-05	0.04	down	P	P	P	P	P	P	FALSE		IWGSC_MIPS_v2.2_HICONF	Traes_3B_1962330BB.1	Gene3D,PANTHER,PRINTS,Pfam,SUPERFAMILY	G3DSA:2.60.120.10,PF00190,PR00325,PTHR31238,SSF51182	Cupin,Germin signature	Molecular Function: manganese ion binding (GO:0030145),Molecular Function: nutrient reservoir activity (GO:0045735)	IPR001929,IPR006045,IPR011051,IPR014710,NULL	Cupin 1,Germin,NULL,RmlC-like cupin domain,RmlC-like jelly roll fold	TC378956;TC381296	homologue to UniRef100_P45851 Cluster: Oxalate oxidase 2 precursor; n=1; Hordeum vulgare|Rep: Oxalate oxidase 2 precursor - Hordeum vulgare (Barley), complete	GO:0016023[C](cytoplasmic membrane-bound vesicle)	C	GR_protein|A2XKX0~95.54~68;GR_protein|A3ALN4~93.40~59		T.aestivum mRNA for germin-like protein 2, partial [Y09916]		543322	Y09916	pSBGer2 protein	pSBGer2				TC287483	Ta.56302
A_99_P459692	68400.9	124427	167407	40239.3	57624	46407.1	0.78	0.77	0.63	-0.88	-0.63	-0.77	2.82	6.16885e-05	0.04	down	P	P	P	P	P	P	FALSE		IWGSC_MIPS_v2.2_HICONF	Traes_1AS_A53D11A37.1	Gene3D,PANTHER,PIRSF,PRINTS,Pfam,ProSitePatterns,SMART,SUPERFAMILY	G3DSA:3.40.50.10380,G3DSA:3.40.50.720,PF00390,PF03949,PIRSF000106,PR00072,PS00331,PTHR23406,PTHR23406:SF2,SM00919,SSF51735,SSF53223	Malic enzyme signature,Malic enzyme, N-terminal domain,Malic enzyme, NAD binding domain,Malic enzymes signature.	Molecular Function: malic enzyme activity (GO:0004470), Biological Process: malate metabolic process (GO:0006108), Molecular Function: malate dehydrogenase (oxaloacetate-decarboxylating) activity (GO:0016619), Biological Process: oxidation-reduction proce	IPR001891,IPR012301,IPR012302,IPR015884,IPR016040,NULL	Malic enzyme, N-terminal,Malic enzyme, NAD-binding,Malic enzyme, conserved site,Malic oxidoreductase,NAD(P)-binding domain,NULL	CA651523;TC368996;TC410333	homologue to UniRef100_Q0INV4 Cluster: Os12g0288300 protein; n=1; Oryza sativa Japonica Group|Rep: Os12g0288300 protein - Oryza sativa subsp. japonica (Rice), partial (15%)					Triticum aestivum NADP-dependent malic enzyme mRNA, complete cds [EU082065]		100137005	EU082065	NADP-dependent malic enzyme	LOC100137005				TC318219	Ta.54765
A_99_P242726	10172.8	20045	33589.8	9990.86	13278.7	10997.3	0.51	0.48	0.39	-0.51	-0.39	-0.5	1.91	6.21168e-05	0.04	down	P	P	P	P	P	P	FALSE										TC402146	UniRef100_Q9FVM9 Cluster: Cytochrome P450; n=1; Triticum aestivum|Rep: Cytochrome P450 - Triticum aestivum (Wheat), partial (26%)	GO:0016023[C](cytoplasmic membrane-bound vesicle)	C	GR_protein|Q5W6F1~95.65~94		Rep: Cytochrome P450 - Triticum aestivum (Wheat), partial (26%) [TC331972]									TC331972	Ta.253
A_99_P343776	5684.7	10743.5	21299.6	4362.22	5298.04	5521.39	0.65	0.53	0.64	-0.69	-0.74	-0.53	2.41	6.33573e-05	0.04	down	P	P	P	P	P	P	FALSE		IWGSC_MIPS_v2.2_HICONF	Traes_4AS_D950EBDB0.1,Traes_4BL_CA03BD203.1	Gene3D,PANTHER,PRINTS,Pfam,ProSitePatterns,SUPERFAMILY,TIGRFAM	G3DSA:2.70.150.10,G3DSA:3.40.1110.10,G3DSA:3.40.50.1000,PF00122,PF08282,PF12710,PR00119,PS00154,PTHR24092,PTHR24092:SF7,SSF56784,SSF81653,SSF81660,SSF81665,TIGR01494,TIGR01652	ATPase-Plipid: phospholipid-translocating P-type ATPase, flippase,ATPase_P-type: HAD ATPase, P-type, family IC,E1-E2 ATPase,E1-E2 ATPases phosphorylation site.,P-type cation-transporting ATPase superfamily signature,haloacid dehalogenase-like hydrolase	Biological Process: cation transport (GO:0006812), Cellular Component: integral to membrane (GO:0016021), Molecular Function: cation-transporting ATPase activity (GO:0019829),Molecular Function: magnesium ion binding (GO:0000287), Molecular Function: phos	IPR001757,IPR006539,IPR008250,IPR018303,IPR023214,IPR023299,NULL	Cation-transporting P-type ATPase,HAD-like domain,NULL,P-type ATPase, A domain,P-type ATPase, cytoplasmic domain N,P-type ATPase, phosphorylation site,Phospholipid-transporting P-type ATPase, subfamily IV	CA615984;CA693456;TC385720	;					Rep: ATPase - Arabidopsis thaliana (Mouse-ear cress), partial (15%) [TC294155]									TC294155
A_99_P469957	1830.56	3734.61	7863.81	1133.13	1389.7	1633.81	0.7	0.61	0.69	-0.81	-0.87	-0.61	2.71	6.60896e-05	0.04	down	P	P	P	P	P	P	FALSE		IWGSC_MIPS_v2.2_HICONF	Traes_2AL_9D78F85E2.1	Gene3D,PANTHER,Pfam,ProSitePatterns,SUPERFAMILY,TIGRFAM	G3DSA:1.10.274.20,G3DSA:1.10.275.10,G3DSA:1.20.200.10,PF00221,PS00488,PTHR32364,PTHR32364:SF2,SSF48557,TIGR01226	Aromatic amino acid lyase,Phenylalanine and histidine ammonia-lyases signature.,phe_am_lyase: phenylalanine ammonia-lyase	Biological Process: biosynthetic process (GO:0009058), Molecular Function: ammonia-lyase activity (GO:0016841),Cellular Component: cytoplasm (GO:0005737), Biological Process: L-phenylalanine catabolic process (GO:0006559), Molecular Function: ammonia-lyas	IPR001106,IPR005922,IPR008948,IPR022313,IPR023144,IPR024083,NULL	Aromatic amino acid lyase,Fumarase/histidase, N-terminal,L-Aspartase-like,NULL,Phenylalanine ammonia-lyase,Phenylalanine ammonia-lyase, shielding domain,Phenylalanine/histidine ammonia-lyases, active site	CA651962;CA686249;TC416532	;					Rep: Phenylalanine ammonia-lyase - Triticum aestivum (Wheat), partial (30%) [TC324165]									TC324165	Ta.59925
A_99_P225436	785.48	1612.65	4138.26	144.74	216.84	211.68	1.36	1.13	1.28	-1.34	-1.13	-1.61	6.16	6.86474e-05	0.04	down	P	P	P	P	P	M	FALSE		IWGSC_MIPS_v2.2_HICONF	Traes_2AS_457604359.1	Gene3D,PANTHER,PRINTS,Pfam,ProSitePatterns,ProSiteProfiles,SUPERFAMILY	G3DSA:1.10.520.10,PF00141,PR00458,PR00461,PS00435,PS00436,PS50873,PTHR31388,PTHR31388:SF0,SSF48113	Haem peroxidase superfamily signature,Peroxidase,Peroxidases active site signature.,Peroxidases proximal heme-ligand signature.,Plant heme peroxidase family profile.,Plant peroxidase signature	Molecular Function: peroxidase activity (GO:0004601), Biological Process: oxidation-reduction process (GO:0055114),Molecular Function: peroxidase activity (GO:0004601), Biological Process: response to oxidative stress (GO:0006979), Molecular Function: hem	IPR000823,IPR002016,IPR010255,IPR019793,IPR019794,NULL	Haem peroxidase,Haem peroxidase, plant/fungal/bacterial,NULL,Peroxidase, active site,Peroxidases heam-ligand binding site,Plant peroxidase	CA668513	similar to UniRef100_Q5I3F3 Cluster: Peroxidase 5; n=1; Triticum monococcum|Rep: Peroxidase 5 - Triticum monococcum (Einkorn wheat) (Small spelt), partial (13%)														TC289171	Ta.55991
A_99_P295716	1121.34	2234.74	4656.34	376.13	441.92	592.46	1.14	0.94	0.85	-0.99	-1.11	-0.85	3.91	6.89441e-05	0.04	down	P	P	P	P	P	P	FALSE		IWGSC_MIPS_v2.2_HICONF,IWGSC_MIPS_v2.2_HICONF_unmapped	Traes_7AL_A29227860.1,Traes_7DL_AEAE90568.1,Traes_XX_4D04F08E2.1	Gene3D,PANTHER,Pfam,ProSiteProfiles,SMART,SUPERFAMILY	G3DSA:3.40.50.300,PF00005,PF01061,PF08370,PS50893,PTHR19241,PTHR19241:SF10,PTHR19241:SF165,SM00382,SSF52540	ABC transporter,ABC-2 type transporter,ATP-binding cassette, ABC transporter-type domain profile.,ATPases associated with a variety of cellular activities,Plant PDR ABC transporter associated	Cellular Component: membrane (GO:0016020),GO:0005524|GO:0016887,GO:0016020,Molecular Function: ATP binding (GO:0005524), Molecular Function: ATPase activity (GO:0016887),Molecular Function: nucleotide binding (GO:0000166), Molecular Function: nucleoside-t	IPR003439,IPR003593,IPR013525,IPR013581,IPR027417,NULL	AAA+ ATPase domain,ABC transporter-like,ABC-2 type transporter,NULL,P-loop containing nucleoside triphosphate hydrolase,Plant PDR ABC transporter associated	TC412692	similar to UniRef100_A7P7M7 Cluster: Chromosome chr9 scaffold_7, whole genome shotgun sequence; n=1; Vitis vinifera|Rep: Chromosome chr9 scaffold_7, whole genome shotgun sequence - Vitis vinifera (Grape), partial (35%)	GO:0016020[C](membrane)	C	GR_protein|A3BXL8~87.38~99		FGAS068124 Triticum aestivum FGAS: Library 2 Gate 3 Triticum aestivum cDNA, mRNA sequence [CV773727]			CV773727						TC320418	Ta.5160
A_99_P279916	10450.9	21554.1	34453.1	10182.3	11945.4	10050	0.58	0.62	0.46	-0.46	-0.52	-0.6	2.12	6.99366e-05	0.04	down	P	P	P	P	P	P	FALSE		IWGSC_MIPS_v2.2_HICONF,IWGSC_MIPS_v2.2_HICONF_unmapped	Traes_7AL_353A69D0F.1,Traes_XX_4A8F16065.1	Gene3D,Hamap,PANTHER,PRINTS,Pfam,ProSitePatterns,SMART,SUPERFAMILY,TIGRFAM	G3DSA:3.40.50.300,G3DSA:3.40.50.720,G3DSA:3.90.180.10,MF_00235,PF00107,PF00406,PF05191,PR00094,PS00113,PTHR11695,PTHR11695:SF280,PTHR23359,PTHR23359:SF1,SM00829,SSF50129,SSF51735,SSF52540,TIGR01351	Adenylate kinase,Adenylate kinase [adk].,Adenylate kinase signature,Adenylate kinase signature.,Adenylate kinase, active site lid,Enoylreductase,Zinc-binding dehydrogenase,adk: adenylate kinase	GO:0008270|GO:0016491|GO:0055114,GO:0016491|GO:0016747,Molecular Function: ATP binding (GO:0005524), Biological Process: nucleobase-containing compound metabolic process (GO:0006139), Molecular Function: nucleobase-containing compound kinase activity (GO:	IPR000850,IPR002085,IPR006259,IPR007862,IPR011032,IPR013149,IPR016040,IPR020843,IPR027417,NULL	Adenylate kinase,Adenylate kinase subfamily,Adenylate kinase, active site lid domain,Alcohol dehydrogenase superfamily, zinc-type,Alcohol dehydrogenase, C-terminal,GroES (chaperonin 10)-like,NAD(P)-binding domain,NULL,P-loop containing nucleoside triphosp	CA690476;TC383136	;					CJ949947 Y. Ogihara unpublished cDNA library, whchul Triticum aestivum cDNA clone whchul28h07 5', mRNA sequence [CJ949947]			CJ949947						TC291640	Ta.53782
A_99_P318411	2124.38	4582.51	10508	1582.46	2017.72	1940.01	0.64	0.66	0.89	-0.66	-0.67	-0.64	2.63	7.01682e-05	0.04	down	P	P	P	P	P	P	FALSE		IWGSC_MIPS_v2.2_HICONF	Traes_5AS_800E3C564.1,Traes_5DS_FB851A705.1	Coils,Gene3D,PANTHER,Pfam,ProSitePatterns,ProSiteProfiles,SMART,SUPERFAMILY	Coil,G3DSA:1.20.58.70,PF00804,PF05739,PS00914,PS50192,PTHR19957,PTHR19957:SF26,SM00397,SM00503,SSF47661	Helical region found in SNAREs,SNARE domain,Syntaxin,Syntaxin / epimorphin family signature.,Syntaxin N-terminal domain,t-SNARE coiled-coil homology domain profile.	Cellular Component: membrane (GO:0016020),Cellular Component: membrane (GO:0016020), Biological Process: vesicle-mediated transport (GO:0016192),Molecular Function: SNAP receptor activity (GO:0005484), Biological Process: intracellular protein transport (	IPR000727,IPR006011,IPR006012,IPR010989,NULL	NULL,Syntaxin, N-terminal domain,Syntaxin/epimorphin, conserved site,Target SNARE coiled-coil domain,t-SNARE	TC429363	similar to UniRef100_A7Q015 Cluster: Chromosome chr8 scaffold_41, whole genome shotgun sequence; n=1; Vitis vinifera|Rep: Chromosome chr8 scaffold_41, whole genome shotgun sequence - Vitis vinifera (Grape), partial (73%)					Rep: Chromosome chr8 scaffold_41, whole genome shotgun sequence - Vitis vinifera (Grape), partial (73%) [TC336630]									TC336630
A_99_P167739	4081.06	9488.36	16363.2	3120.13	4064.58	4105.7	0.57	0.73	0.6	-0.77	-0.72	-0.57	2.51	7.02733e-05	0.04	down	P	P	P	P	P	P	FALSE		IWGSC_MIPS_v2.2_HICONF	Traes_5BL_7F56360BF.1	Gene3D,PANTHER,Pfam,ProSitePatterns,ProSiteProfiles,SMART,SUPERFAMILY	G3DSA:3.30.160.60,PF13912,PS00028,PS50157,PTHR26374,PTHR26374:SF121,SM00355,SSF57667	C2H2-type zinc finger,Zinc finger C2H2 type domain profile.,Zinc finger C2H2 type domain signature.,zinc finger	Molecular Function: metal ion binding (GO:0046872),Molecular Function: nucleic acid binding (GO:0003676)	IPR007087,IPR013087,IPR015880,NULL	NULL,Zinc finger C2H2-type/integrase DNA-binding domain,Zinc finger, C2H2,Zinc finger, C2H2-like	TC371841	UniRef100_Q42430 Cluster: Zinc finger protein 1; n=1; Triticum aestivum|Rep: Zinc finger protein 1 - Triticum aestivum (Wheat), complete					Triticum aestivum mRNA for zinc-finger protein WZF1, complete cds [D16416]		543182	D16416	zinc-finger protein WZF1	LOC543182				TC280403	Ta.56881
A_99_P518057	8651.12	14243.1	22335.8	1030.94	1600.09	1795.27	1.94	1.64	1.42	-1.85	-1.63	-1.42	9.89	7.22044e-05	0.04	down	P	P	P	P	P	P	FALSE		IWGSC_MIPS_v2.2_HICONF	Traes_4AS_5574058B4.1	Gene3D,Pfam,ProSiteProfiles,SUPERFAMILY	G3DSA:2.60.40.420,PF02298,PS51485,SSF49503	Phytocyanin domain profile.,Plastocyanin-like domain	Molecular Function: copper ion binding (GO:0005507), Molecular Function: electron carrier activity (GO:0009055)	IPR003245,IPR008972	Cupredoxin,Plastocyanin-like	CA669915;CA671379;CA694162;CA711447;CK162475	homologue to UniRef100_A7UHA3 Cluster: Blue copper-binding protein; n=1; Dasypyrum villosum|Rep: Blue copper-binding protein - Dasypyrum villosum, partial (25%)					AZO2.113K07F010115 AZO2 Triticum aestivum cDNA clone AZO2113K07, mRNA sequence [CD870161]			CD870161						TC346836	Ta.67029
A_99_P198531	13511.6	26944	47680.3	12342.9	17062.9	15214.7	0.48	0.49	0.5	-0.67	-0.49	-0.48	2.06	7.29579e-05	0.04	down	P	P	P	P	P	P	FALSE										TC389033	homologue to UniRef100_Q9SM49 Cluster: Pyruvate decarboxylase; n=1; Saccharum officinarum|Rep: Pyruvate decarboxylase - Saccharum officinarum (Sugarcane), partial (65%)					wr1.pk0027.c4 wr1 Triticum aestivum cDNA clone wr1.pk0027.c4 5' end, mRNA sequence [CA603272]			CA603272						TC297390	Ta.59008
A_99_P291081	905.22	2011.82	4670.86	710.01	775.38	802.52	0.59	0.52	0.59	-0.52	-0.74	-0.72	2.36	7.35531e-05	0.04	down	P	P	P	P	P	P	FALSE		IWGSC_MIPS_v2.2_HICONF	Traes_1AL_CD83B0FA4.1	Pfam,ProSiteProfiles	PF08378,PS50965	NERD domain profile.,Nuclease-related domain		IPR011528	Nuclease-related domain, NERD	TC426994	weakly similar to UniRef100_A7PC72 Cluster: Chromosome chr2 scaffold_11, whole genome shotgun sequence; n=1; Vitis vinifera|Rep: Chromosome chr2 scaffold_11, whole genome shotgun sequence - Vitis vinifera (Grape), partial (11%)					Rep: Chromosome chr2 scaffold_11, whole genome shotgun sequence - Vitis vinifera (Grape), partial (11%) [TC334356]									TC334356	Ta.10648
A_99_P194588	4555.3	9863.93	14813.2	2129.5	2296.04	2242.35	1.13	1.2	0.86	-0.86	-1.08	-1.02	4.18	7.40417e-05	0.04	down	P	P	P	P	P	P	FALSE										TC432002	similar to UniRef100_O23807 Cluster: LEDI-3 protein; n=1; Lithospermum erythrorhizon|Rep: LEDI-3 protein - Lithospermum erythrorhizon, partial (19%)					CJ949998 Y. Ogihara unpublished cDNA library, whchul Triticum aestivum cDNA clone whchul28a10 5', mRNA sequence [CJ949998]			CJ949998							Ta.62989
A_99_P154422	11607.2	22407.5	29508.8	82.68	84.39	334.52	3.29	3.21	2.75	-3.8	-3.82	-2.75	93.73	7.43648e-05	0.04	down	P	P	P	M	M	P	FALSE		IWGSC_MIPS_v2.2_HICONF	Traes_2BL_AA9759E05.1	Gene3D,PANTHER,Pfam,SUPERFAMILY	G3DSA:3.40.50.720,PF01370,PTHR10366,PTHR10366:SF9,SSF51735	NAD dependent epimerase/dehydratase family	Molecular Function: catalytic activity (GO:0003824), Biological Process: cellular metabolic process (GO:0044237), Molecular Function: coenzyme binding (GO:0050662)	IPR001509,IPR016040,NULL	NAD(P)-binding domain,NAD-dependent epimerase/dehydratase,NULL	TC424515	weakly similar to UniRef100_Q0J9U6 Cluster: Os04g0630800 protein; n=1; Oryza sativa Japonica Group|Rep: Os04g0630800 protein - Oryza sativa subsp. japonica (Rice), partial (39%)					CJ952819 Y. Ogihara unpublished cDNA library, whchul Triticum aestivum cDNA clone whchul36p02 5', mRNA sequence [CJ952819]			CJ952819						TC331909	Ta.53810
A_99_P164952	2506.09	5103.19	9922.31	514.99	611.24	971.19	1.26	1.2	1.19	-1.62	-1.73	-1.19	6.67	7.45832e-05	0.04	down	P	P	P	P	P	P	FALSE										CJ963115;TC384409	;					FGAS069105 Triticum aestivum FGAS: Library 2 Gate 3 Triticum aestivum cDNA, mRNA sequence [CV774705]			CV774705							Ta.36566
A_99_P488347	12814.7	24773.4	45104.7	15881.9	18619.4	17976.6	0.35	0.29	0.37	-0.36	-0.42	-0.29	1.63	8.02519e-05	0.04	down	P	P	P	P	P	P	FALSE		IWGSC_MIPS_v2.2_HICONF	Traes_3B_F60ED2293.1	Gene3D,PANTHER,Pfam,SUPERFAMILY	G3DSA:3.90.25.10,PF05368,PTHR10366,PTHR10366:SF136,SSF51735	NmrA-like family		IPR008030,NULL	NULL,NmrA-like	TC426345;TC441820	similar to UniRef100_O81355 Cluster: Isoflavone reductase related protein; n=1; Pyrus communis|Rep: Isoflavone reductase related protein - Pyrus communis (Pear), partial (33%)					Rep: Isoflavone reductase related protein - Pyrus communis (Pear), partial (33%) [TC333721]									TC333721
A_99_P240171	44204.4	86910.7	127536	20384.8	29386.3	19281.4	0.94	0.95	0.88	-1.13	-0.88	-1.31	4.12	8.35134e-05	0.04	down	P	P	P	P	P	P	FALSE		IWGSC_MIPS_v2.2_HICONF	Traes_7DS_ABBDA3DBB.1	Gene3D,ProSitePatterns,SUPERFAMILY	G3DSA:3.40.33.10,PS01010,SSF55797	CRISP family signature 2.	Cellular Component: extracellular region (GO:0005576)	IPR014044,IPR018244	Allergen V5/Tpx-1-related, conserved site,CAP domain	TC433505	homologue to UniRef100_O82715 Cluster: Pathogenisis-related protein 1.2 precursor; n=1; Triticum aestivum|Rep: Pathogenisis-related protein 1.2 precursor - Triticum aestivum (Wheat), complete	GO:0003674[M](molecular_function);GO:0005576[C](extracellular region);GO:0008150[B](biological_process);GO:0016023[C](cytoplasmic membrane-bound vesicle)	M;C;B	TAIR|gene:2091195~75.53~58;GR_protein|A3C385~87.14~53		Rep: Pathogenisis-related protein 1.2 precursor - Triticum aestivum (Wheat), complete [TC340694]									TC340694	Ta.55094
A_99_P235576	2186.6	3544.24	6864.79	455.72	633.29	642.87	1.62	1.2	1.13	-1.2	-1.13	-1.17	5.64	8.42043e-05	0.04	down	P	P	P	P	P	P	FALSE										TC444392	homologue to UniRef100_Q43210 Cluster: Phenylalanine ammonia-lyase; n=1; Triticum aestivum|Rep: Phenylalanine ammonia-lyase - Triticum aestivum (Wheat), partial (98%)	GO:0005739[C](mitochondrion)	C	GR_protein|A2X7F3~95.04~100		Rep: Phenylalanine ammonia-lyase - Triticum aestivum (Wheat), partial (98%) [TC351420]									TC351420
A_99_P235511	4106.4	6300.28	12274.5	935.67	1172.8	1338.95	1.57	1.14	1.14	-1.3	-1.34	-1.14	5.86	8.54814e-05	0.04	down	P	P	P	P	P	P	FALSE		IWGSC_MIPS_v2.2_HICONF	Traes_2AL_1B97CF2E5.1,Traes_2BL_EE22FBE18.1,Traes_2DL_8BA1CE63D.1	Gene3D,PANTHER,Pfam,ProSitePatterns,SUPERFAMILY,TIGRFAM	G3DSA:1.10.275.10,G3DSA:1.20.200.10,PF00221,PS00488,PTHR32364,PTHR32364:SF2,SSF48557,TIGR01226	Aromatic amino acid lyase,Phenylalanine and histidine ammonia-lyases signature.,phe_am_lyase: phenylalanine ammonia-lyase	Biological Process: biosynthetic process (GO:0009058), Molecular Function: ammonia-lyase activity (GO:0016841),Cellular Component: cytoplasm (GO:0005737), Biological Process: L-phenylalanine catabolic process (GO:0006559), Molecular Function: ammonia-lyas	IPR001106,IPR005922,IPR008948,IPR022313,IPR024083,NULL	Aromatic amino acid lyase,Fumarase/histidase, N-terminal,L-Aspartase-like,NULL,Phenylalanine ammonia-lyase,Phenylalanine/histidine ammonia-lyases, active site	CK197611;TC370305;TC370798;TC385013;TC427665	homologue to UniRef100_Q43210 Cluster: Phenylalanine ammonia-lyase; n=1; Triticum aestivum|Rep: Phenylalanine ammonia-lyase - Triticum aestivum (Wheat), partial (5%)														TC293456	Ta.47240
A_99_P330016	1107.63	1973.1	5617.81	74.14	26.36	121.06	2.15	1.77	2.21	-1.77	-2.52	-2.32	19.03	8.58781e-05	0.04	down	P	P	P	M	M	M	FALSE		IWGSC_MIPS_v2.2_HICONF	Traes_5DL_84F15233E.1	Gene3D,PANTHER,Pfam	G3DSA:3.30.559.10,PF02458,PTHR31642,PTHR31642:SF0	Transferase family	Molecular Function: transferase activity, transferring acyl groups other than amino-acyl groups (GO:0016747)	IPR003480,IPR023213,NULL	Chloramphenicol acetyltransferase-like domain,NULL,Transferase	TC414000															TC321695	Ta.9423
A_99_P305341	1349.95	2580.46	5083.2	361.72	544.65	462.18	1.31	1.09	0.94	-1.1	-0.94	-1.25	4.65	8.6191e-05	0.04	down	P	P	P	P	P	P	FALSE		IWGSC_MIPS_v2.2_HICONF	Traes_3B_BC152C5D7.1	Coils,Gene3D,PANTHER,Pfam,ProSitePatterns,SUPERFAMILY	Coil,G3DSA:3.40.50.2000,PF00201,PS00375,PTHR11926,PTHR11926:SF15,SSF53756	UDP-glucoronosyl and UDP-glucosyl transferase,UDP-glycosyltransferases signature.	Biological Process: metabolic process (GO:0008152), Molecular Function: transferase activity, transferring hexosyl groups (GO:0016758)	IPR002213,NULL	NULL,UDP-glucuronosyl/UDP-glucosyltransferase	TC448881																Ta.670
A_99_P432647	612.71	1421.26	4076.69	266.8	327.66	344.5	0.9	0.79	1.1	-0.79	-0.86	-1.02	3.55	8.62226e-05	0.04	down	P	P	P	P	P	P	FALSE										TC390583															TC298908	Ta.1382
A_99_P167059	4017.49	8463.84	15573.7	5306.48	5912.01	5543.68	0.31	0.32	0.3	-0.3	-0.44	-0.39	1.61	8.62629e-05	0.04	down	P	P	P	P	P	P	FALSE		IWGSC_MIPS_v2.2_HICONF	Traes_6DS_11D3FDCC9.1	Gene3D,PANTHER,Pfam,ProSitePatterns,ProSiteProfiles,SMART,SUPERFAMILY	G3DSA:3.40.250.10,PF00581,PS00380,PS00683,PS50206,PTHR11364,PTHR11364:SF0,SM00450,SSF52821	Rhodanese C-terminal signature.,Rhodanese Homology Domain,Rhodanese domain profile.,Rhodanese signature 1.,Rhodanese-like domain	Molecular Function: thiosulfate sulfurtransferase activity (GO:0004792)	IPR001307,IPR001763,NULL	NULL,Rhodanese-like domain,Thiosulphate sulfurtransferase, conserved site	TC369584;TC383525;TC441851	UniRef100_Q94C43 Cluster: Thiosulfate transferase; n=1; Triticum aestivum|Rep: Thiosulfate transferase - Triticum aestivum (Wheat), complete					Triticum aestivum clone wlm0.pk0024.f11:fis, full insert mRNA sequence [BT009290]		543057	BT009290	thiosulfate transferase	LOC543057				TC292016	Ta.56731
A_99_P192812	2107.56	4511.59	8536.74	6308.48	7523.73	7049.81	-0.24	-0.23	-0.32	0.3	0.23	0.3	1.46	8.65007e-05	0.04	up	P	P	P	P	P	P	FALSE										TC399021		GO:0000003[B](reproduction);GO:0000022[B](mitotic spindle elongation);GO:0002119[B](nematode larval development);GO:0003674[M](molecular_function);GO:0003735[M](structural constituent of ribosome);GO:0005575[C](cellular_component);GO:0005622[C](intracellular);GO:0005730[C](nucleolus);GO:0005739[C](mitochondrion);GO:0005743[C](mitochondrial inner membrane);GO:0005811[C](lipid particle);GO:0005829[…	B;M;C	WB|WBGene00004449~82.35~69;FB|FBgn0029785~80.49~67;RGD|1308598~79.79~76;dictyBase|DDB0231152~75.00~63;RGD|1303007~82.18~82;GeneDB_Spombe|SPCC613.05c~80.20~83;TAIR|gene:2039801~94.21~98;TAIR|gene:1006228704~92.56~98	;3.6.5.3;1										TC307134	Ta.54129
A_99_P500707	12883.3	23559.1	35798.9	5795.3	6982.74	5464.18	1.24	1.11	0.88	-0.88	-0.92	-1.12	4.16	8.94451e-05	0.04	down	P	P	P	P	P	P	FALSE										TC432002	similar to UniRef100_O23807 Cluster: LEDI-3 protein; n=1; Lithospermum erythrorhizon|Rep: LEDI-3 protein - Lithospermum erythrorhizon, partial (19%)					CJ949998 Y. Ogihara unpublished cDNA library, whchul Triticum aestivum cDNA clone whchul28a10 5', mRNA sequence [CJ949998]			CJ949998						TC339219	Ta.62989
A_99_P095210	787.62	1801.18	4846.45	434.32	588.13	584.95	0.75	0.7	1.01	-0.74	-0.7	-0.78	2.97	9.01535e-05	0.04	down	P	P	P	P	P	P	FALSE										TC422367	similar to UniRef100_Q9FRF4 Cluster: Expressed protein; n=2; Oryza sativa|Rep: Expressed protein - Oryza sativa subsp. japonica (Rice), partial (44%)					WHE4108_G08_N16ZS Wheat salt-stressed root cDNA library Triticum aestivum cDNA clone WHE4108_G08_N16, mRNA sequence [BQ743841]			BQ743841						TC329613	Ta.35929
A_99_P000256	28446.3	42845.3	52009.1	1274.73	2070.27	2320.18	2.75	2.38	1.91	-2.44	-2.16	-1.91	23.1	9.22572e-05	0.04	down	P	P	P	P	P	P	FALSE										TC370210;TC432124	UniRef100_Q9SM34 Cluster: Germin-like protein precursor; n=1; Triticum aestivum|Rep: Germin-like protein precursor - Triticum aestivum (Wheat), complete					FGAS000391 Triticum aestivum FGAS: Library 2 Gate 3 Triticum aestivum cDNA, mRNA sequence [DR740444]		543438	DR740444	germin-like protein	glp2b				TC323884	Ta.169
A_99_P225431	28642.6	50417.3	71739.9	7259.64	11129.6	10447.1	1.45	1.32	1.07	-1.45	-1.15	-1.07	5.7	9.4152e-05	0.04	down	P	P	P	P	P	P	FALSE		IWGSC_MIPS_v2.2_HICONF	Traes_4DS_B5A1413E1.1	Gene3D,PANTHER,PRINTS,Pfam,ProSitePatterns,SMART,SUPERFAMILY	G3DSA:2.60.120.10,PF00190,PR00325,PS00725,PTHR31238,SM00835,SSF51182	Cupin,Germin family signature.,Germin signature	Molecular Function: manganese ion binding (GO:0030145),Molecular Function: nutrient reservoir activity (GO:0045735)	IPR001929,IPR006045,IPR011051,IPR014710,IPR019780,NULL	Cupin 1,Germin,Germin, manganese binding site,NULL,RmlC-like cupin domain,RmlC-like jelly roll fold	TC376697	homologue to UniRef100_P15290 Cluster: Oxalate oxidase GF-2.8 precursor; n=1; Triticum aestivum|Rep: Oxalate oxidase GF-2.8 precursor - Triticum aestivum (Wheat), partial (92%)	GO:0016023[C](cytoplasmic membrane-bound vesicle)	C	GR_protein|A3ALN4~94.06~56		Rep: Oxalate oxidase GF-2.8 precursor - Triticum aestivum (Wheat), partial (92%) [TC285257]									TC285257
A_99_P526832	334.7	1002.63	2930	71.71	99.96	136.75	1.06	1.12	1.14	-1.34	-1.06	-1.6	5.45	9.56517e-05	0.04	down	P	P	P	M	P	M	FALSE		IWGSC_MIPS_v2.2_HICONF	Traes_5BL_3F9D3DFE8.1	Gene3D,PANTHER,PRINTS,Pfam,ProSitePatterns,SUPERFAMILY	G3DSA:1.10.630.10,PF00067,PR00385,PR00463,PS00086,PTHR24298,SSF48264	Cytochrome P450,Cytochrome P450 cysteine heme-iron ligand signature.,E-class P450 group I signature,P450 superfamily signature	Molecular Function: iron ion binding (GO:0005506), Molecular Function: electron carrier activity (GO:0009055), Molecular Function: oxidoreductase activity, acting on paired donors, with incorporation or reduction of molecular oxygen (GO:0016705), Molecula	IPR001128,IPR002401,IPR017972,NULL	Cytochrome P450,Cytochrome P450, E-class, group I,Cytochrome P450, conserved site,NULL	TC442914	weakly similar to UniRef100_A1IHG2 Cluster: Cytochrome P450; n=1; Triticum monococcum subsp. aegilopoides|Rep: Cytochrome P450 - Triticum monococcum subsp. aegilopoides, partial (14%)					Rep: Cytochrome P450 - Triticum monococcum subsp. aegilopoides, partial (14%) [TC350291]									TC350291
A_99_P415112	1424.22	3102.81	6308.06	1417.01	1994.87	1957.48	0.38	0.36	0.33	-0.49	-0.39	-0.33	1.71	9.59795e-05	0.04	down	P	P	P	P	P	P	FALSE										CA693846;TC376621	;					Rep: Calcium-dependent protein kinase - Lilium longiflorum (Trumpet lily), partial (87%) [TC285193]									TC285193
A_99_P198256	917.04	2527.56	6673.72	175.9	242.95	315.05	1.29	1.55	1.93	-1.4	-1.3	-1.29	7.62	9.76567e-05	0.04	down	P	P	P	P	P	P	FALSE										TC368883	homologue to UniRef100_Q1ERF8 Cluster: Endo-beta-1,3-glucanase; n=1; Triticum aestivum|Rep: Endo-beta-1,3-glucanase - Triticum aestivum (Wheat), complete	GO:0004553[M](hydrolase activity, hydrolyzing O-glycosyl compounds)						780653	AB244640	endo-beta-1,3-glucanase"		TC277415		Triticum aestivum TaGlb2d mRNA for endo-beta-1,3-glucanase, complete cds [AB244640]	TaGlb2d
A_99_P495902	2218.28	4272.96	7665.97	530.46	558.45	853.85	1.39	1.24	1.06	-1.28	-1.52	-1.06	5.77	9.94061e-05	0.04	down	P	P	P	P	P	P	FALSE										TC429882															TC337124
A_99_P264061	1266.09	2167.99	5579.28	295.78	457.39	533.38	1.35	0.94	1.22	-1.19	-1.02	-0.94	4.7	9.95714e-05	0.04	down	P	P	P	P	P	P	FALSE		IWGSC_MIPS_v2.2_HICONF	Traes_5AL_670A84226.1	Coils,PANTHER	Coil,PTHR11206,PTHR11206:SF21			NULL	NULL	TC400603															TC308658
A_99_P450617	25175	46360.9	74097.2	27547.1	30695.7	28112.2	0.53	0.43	0.36	-0.36	-0.45	-0.44	1.82	9.98404e-05	0.04	down	P	P	P	P	P	P	FALSE		IWGSC_MIPS_v2.2_HICONF	Traes_2BL_CEC7F2D7B.1	Gene3D,PANTHER,PIRSF,Pfam,ProSitePatterns,SUPERFAMILY,TIGRFAM	G3DSA:3.40.718.10,PF00180,PIRSF000108,PS00470,PTHR11822,SSF53659,TIGR00127	Isocitrate and isopropylmalate dehydrogenases signature.,Isocitrate/isopropylmalate dehydrogenase,nadp_idh_euk: isocitrate dehydrogenase, NADP-dependent	Molecular Function: isocitrate dehydrogenase (NADP+) activity (GO:0004450), Biological Process: isocitrate metabolic process (GO:0006102), Biological Process: oxidation-reduction process (GO:0055114),Molecular Function: magnesium ion binding (GO:0000287),	IPR004790,IPR019818,IPR024084,NULL	Isocitrate dehydrogenase NADP-dependent,Isocitrate/isopropylmalate dehydrogenase, conserved site,Isopropylmalate dehydrogenase-like domain,NULL	CD876709;CJ551440;TC407246;TC416824;TC417244	homologue to UniRef100_Q7XY25 Cluster: Glutaredoxin; n=1; Triticum aestivum|Rep: Glutaredoxin - Triticum aestivum (Wheat), complete					FGAS000150 Triticum aestivum FGAS: Library 2 Gate 3 Triticum aestivum cDNA, mRNA sequence [DR739883]		100192162	DR739883	glutaredoxin	LOC100192162				TC312176	Ta.63534
A_99_P158407	30521.7	63969.2	92777.4	18551.8	27381	19290	0.73	0.79	0.68	-0.94	-0.68	-1	3.05	0.000100889	0.04	down	P	P	P	P	P	P	FALSE		IWGSC_MIPS_v2.2_HICONF	Traes_1AS_A53D11A37.1	Gene3D,PANTHER,PIRSF,PRINTS,Pfam,ProSitePatterns,SMART,SUPERFAMILY	G3DSA:3.40.50.10380,G3DSA:3.40.50.720,PF00390,PF03949,PIRSF000106,PR00072,PS00331,PTHR23406,PTHR23406:SF2,SM00919,SSF51735,SSF53223	Malic enzyme signature,Malic enzyme, N-terminal domain,Malic enzyme, NAD binding domain,Malic enzymes signature.	Molecular Function: malic enzyme activity (GO:0004470), Biological Process: malate metabolic process (GO:0006108), Molecular Function: malate dehydrogenase (oxaloacetate-decarboxylating) activity (GO:0016619), Biological Process: oxidation-reduction proce	IPR001891,IPR012301,IPR012302,IPR015884,IPR016040,NULL	Malic enzyme, N-terminal,Malic enzyme, NAD-binding,Malic enzyme, conserved site,Malic oxidoreductase,NAD(P)-binding domain,NULL	CA696908;CV762232;TC368996;TC410333	homologue to UniRef100_A9LIN4 Cluster: NADP-dependent malic enzyme; n=1; Triticum aestivum|Rep: NADP-dependent malic enzyme - Triticum aestivum (Wheat), partial (7%)					Triticum aestivum NADP-dependent malic enzyme mRNA, complete cds [EU082065]		100137005	EU082065	NADP-dependent malic enzyme	LOC100137005				TC318219	Ta.54765
A_99_P296391	2001.5	4612.57	7908.67	1199.51	1727.15	1756.41	0.73	0.85	0.61	-0.83	-0.7	-0.61	2.72	0.00010345	0.04	down	P	P	P	P	P	P	FALSE										TC408716	homologue to UniRef100_Q9ZT12 Cluster: 101 kDa heat shock protein; n=1; Triticum aestivum|Rep: 101 kDa heat shock protein - Triticum aestivum (Wheat), partial (17%)					Rep: 101 kDa heat shock protein - Triticum aestivum (Wheat), partial (17%) [TC316621]									TC316621	Ta.256
A_99_P056506	1146.1	1980.44	5290.44	64.85	42.53	192.66	2.02	1.61	1.94	-2.08	-2.36	-1.61	14.73	0.000106296	0.04	down	P	P	P	M	M	M	FALSE										CK197736;TC383709;TC417142	UniRef100_Q0GR07 Cluster: Germin-like protein 4d; n=1; Hordeum vulgare subsp. vulgare|Rep: Germin-like protein 4d - Hordeum vulgare var. distichum (Two-rowed barley), partial (9%)														TC324758	Ta.20563
A_99_P021179	1284.07	1683.44	4284.71	42.24	44.29	134.32	2.63	1.81	1.95	-2.09	-1.88	-1.81	16.74	0.000107245	0.04	down	P	P	P	M	M	M	FALSE										TC439141	similar to UniRef100_Q5MQ85 Cluster: Ent-copalyl diphosphate synthase; n=1; Oryza sativa Indica Group|Rep: Ent-copalyl diphosphate synthase - Oryza sativa subsp. indica (Rice), partial (9%)					Ta08_05f21_R Ta08_AAFC_ECORC_Fusarium_graminearum_inculated_wheat_heads Triticum aestivum cDNA clone Ta08_05f21, mRNA sequence [EB512958]			EB512958						TC326168	Ta.8350
A_99_P513552	4795.22	9556.02	18780.7	13216.7	16187.7	14732.7	-0.22	-0.27	-0.18	0.18	0.19	0.22	1.35	0.000108629	0.04	up	P	P	P	P	P	P	FALSE		IWGSC_MIPS_v2.2_HICONF,IWGSC_MIPS_v2.2_HICONF_unmapped	Traes_4BL_E2E2C4E1D.1,Traes_XX_4D797ED59.1,Traes_XX_4D797ED591.1,Traes_XX_6F5A1DC86.1	Gene3D,Hamap,PANTHER,PRINTS,Pfam,ProSitePatterns,SUPERFAMILY,TIGRFAM	G3DSA:3.40.50.300,MF_00235,PF00406,PR00094,PS00113,PTHR23359,PTHR23359:SF78,SSF52540,TIGR01351	Adenylate kinase,Adenylate kinase [adk].,Adenylate kinase signature,Adenylate kinase signature.,adk: adenylate kinase	GO:0004017|GO:0005524|GO:0016776,GO:0005524|GO:0006139|GO:0019205,Molecular Function: ATP binding (GO:0005524), Biological Process: nucleobase-containing compound metabolic process (GO:0006139), Molecular Function: nucleobase-containing compound kinase ac	IPR000850,IPR006259,IPR027417,NULL	Adenylate kinase,Adenylate kinase subfamily,Adenylate kinase/UMP-CMP kinase,NULL,P-loop containing nucleoside triphosphate hydrolase	TC437671															TC344804
A_99_P262036	16647.4	30666.7	46109	1682.99	3809.55	2356.82	1.83	1.73	1.53	-2.28	-1.53	-2.08	12.72	0.00011063	0.04	down	P	P	P	P	P	P	FALSE										TC397768		GO:0004601[M](peroxidase activity);GO:0016023[C](cytoplasmic membrane-bound vesicle)	M;C	GR_protein|Q94DM4~77.66~55	1.11.1.7;
A_99_P071965	721.07	1657.11	4385.01	536.91	705.81	654.39	0.6	0.53	0.76	-0.53	-0.54	-0.67	2.33	0.000111815	0.04	down	P	P	P	P	P	P	FALSE		IWGSC_MIPS_v2.2_HICONF	Traes_7DL_B00F9E29B.1	Gene3D,Hamap,PANTHER,Pfam,SUPERFAMILY	G3DSA:3.20.20.70,MF_00135,PF00697,PTHR22854,PTHR22854:SF1,SSF51366	N-(5'-phosphoribosyl)anthranilate isomerase [trpF].,N-(5'phosphoribosyl)anthranilate (PRA) isomerase	Molecular Function: catalytic activity (GO:0003824),Molecular Function: catalytic activity (GO:0003824), Biological Process: metabolic process (GO:0008152),Molecular Function: phosphoribosylanthranilate isomerase activity (GO:0004640), Biological Process:	IPR001240,IPR011060,IPR013785,NULL	Aldolase-type TIM barrel,N-(5'phosphoribosyl) anthranilate isomerase (PRAI) like domain,NULL,Ribulose-phosphate binding barrel	TC370938;TC452820	similar to UniRef100_Q6ETX4 Cluster: N-(5'-phosphoribosyl)anthranilate isomerase; n=1; Oryza sativa Japonica Group|Rep: N-(5'-phosphoribosyl)anthranilate isomerase - Oryza sativa subsp. japonica (Rice), partial (74%)					Triticum aestivum clone wr1.pk0127.e10:fis, full insert mRNA sequence [BT009532]			BT009532						TC279499	Ta.27412
A_99_P049999	4037.18	8321.89	15832.9	3473	4417.79	4637.44	0.49	0.46	0.49	-0.69	-0.68	-0.46	2.14	0.000113903	0.04	down	P	P	P	P	P	P	FALSE		IWGSC_MIPS_v2.2_HICONF_unmapped	Traes_XX_90A4DA947.1	Gene3D,Hamap,PANTHER,PIRSF,Pfam,ProSitePatterns,SUPERFAMILY,TIGRFAM	G3DSA:3.65.10.10,MF_00210,PF00275,PIRSF000505,PS00104,PS00885,PTHR21090,SSF55205,TIGR01356	3-phosphoshikimate 1-carboxyvinyltransferase [aroA].,EPSP synthase (3-phosphoshikimate 1-carboxyvinyltransferase),EPSP synthase signature 1.,EPSP synthase signature 2.,aroA: 3-phosphoshikimate 1-carboxyvinyltransferase	GO:0003824,GO:0003866,GO:0016765	IPR001986,IPR006264,IPR013792,IPR023193	3-phosphoshikimate 1-carboxyvinyltransferase,3-phosphoshikimate 1-carboxyvinyltransferase, conserved site,Enolpyruvate transferase domain,RNA 3'-terminal phosphate cyclase/enolpyruvate transferase, alpha/beta	CA663515;TC371935	homologue to UniRef100_Q3Y6S2 Cluster: 3-phosphoshikimate 1-carboxyvinyltransferase; n=6; Lolium|Rep: 3-phosphoshikimate 1-carboxyvinyltransferase - Lolium multiflorum (Italian ryegrass) (Lolium perenne subsp.multiflorum), partial (9%)					Triticum aestivum 5-enolpyruvylshikimate 3-phosphate synthase mRNA, complete cds [EU977181]		100192183	EU977181	5-enolpyruvylshikimate 3-phosphate synthase	LOC100192183				TC280493	Ta.17912
A_99_P408977	5086.38	10723.9	19882.1	5880.99	6421.53	5726.62	0.39	0.43	0.43	-0.39	-0.56	-0.59	1.91	0.000114341	0.04	down	P	P	P	P	P	P	FALSE		IWGSC_MIPS_v2.2_HICONF	Traes_4AS_9EEABCE1C.1	Coils,Gene3D,PANTHER,PRINTS,Pfam,ProSitePatterns,ProSiteProfiles,SUPERFAMILY	Coil,G3DSA:1.10.420.10,G3DSA:1.10.520.10,PF00141,PR00458,PR00459,PS00435,PS00436,PS50873,PTHR31356,SSF48113	Haem peroxidase superfamily signature,Peroxidase,Peroxidases active site signature.,Peroxidases proximal heme-ligand signature.,Plant ascorbate peroxidase signature,Plant heme peroxidase family profile.	Molecular Function: peroxidase activity (GO:0004601), Biological Process: oxidation-reduction process (GO:0055114),Molecular Function: peroxidase activity (GO:0004601), Biological Process: response to oxidative stress (GO:0006979), Molecular Function: hem	IPR002016,IPR002207,IPR010255,IPR019793,IPR019794,NULL	Haem peroxidase,Haem peroxidase, plant/fungal/bacterial,NULL,Peroxidase, active site,Peroxidases heam-ligand binding site,Plant ascorbate peroxidase	TC371010	homologue to UniRef100_O23983 Cluster: Ascorbate peroxidase; n=2; Hordeum vulgare|Rep: Ascorbate peroxidase - Hordeum vulgare (Barley), partial (84%)	GO:0009536[C](plastid)	C	GR_protein|A3C114~78.29~53		Rep: Ascorbate peroxidase - Hordeum vulgare (Barley), partial (84%) [TC279580]									TC279580	Ta.23079
A_99_P274951	3299.6	7007.87	13466.4	2394.12	3092.11	2280.33	0.69	0.7	0.71	-0.7	-0.69	-1	2.83	0.00011903	0.05	down	P	P	P	P	P	P	FALSE										TC375009;TC387886	similar to UniRef100_Q7FZ76 Cluster: UMP synthase; n=3; Oryza sativa|Rep: UMP synthase - Oryza sativa (Rice), partial (39%)					Rep: UMP synthase - Zea mays (Maize), partial (29%) [TC296267]									TC296267
A_99_P305876	3326.18	6358.15	11245.4	2539.75	3149.37	2831.37	0.8	0.67	0.52	-0.52	-0.57	-0.58	2.34	0.000122827	0.05	down	P	P	P	P	P	P	FALSE		IWGSC_MIPS_v2.2_HICONF	Traes_5AL_A041A47C4.1	PANTHER,SUPERFAMILY	PTHR24089,PTHR24089:SF50,SSF103506			IPR023395,NULL	Mitochondrial carrier domain,NULL	TC405786	homologue to UniRef100_Q0J198 Cluster: Os09g0454600 protein; n=1; Oryza sativa Japonica Group|Rep: Os09g0454600 protein - Oryza sativa subsp. japonica (Rice), partial (29%)					Rep: Os09g0454600 protein - Oryza sativa subsp. japonica (Rice), partial (49%) [TC344368]									TC344368
A_99_P486972	22503	40961.1	72261.8	61853.2	70570.4	63916.6	-0.19	-0.28	-0.23	0.24	0.19	0.19	1.36	0.000123672	0.05	up	P	P	P	P	P	P	FALSE		IWGSC_MIPS_v2.2_HICONF	Traes_6BL_BCA67B6AB.1	PANTHER	PTHR10768,PTHR10768:SF0		Molecular Function: structural constituent of ribosome (GO:0003735), Cellular Component: intracellular (GO:0005622), Cellular Component: ribosome (GO:0005840), Biological Process: translation (GO:0006412)	IPR001569,NULL	NULL,Ribosomal protein L37e	CK159850;CK160687;CK160688;TC425317;TC425703	;														TC333081	Ta.37076
A_99_P192897	97.36	459.42	1723.92	20.71	16.02	49.63	1.35	1.11	1.29	-1.32	-1.68	-1.11	6.18	0.00012452	0.05	down	P	P	P	M	M	M	FALSE										TC416397;TC450886	similar to UniRef100_Q5EUC9 Cluster: Adenosine 5'-phosphosulfate reductase 1; n=1; Zea mays|Rep: Adenosine 5'-phosphosulfate reductase 1 - Zea mays (Maize), partial (54%)					CJ585868 Y.Ogihara unpublished cDNA library Wh_RDr Triticum aestivum cDNA clone rwhrd8f17 3', mRNA sequence [CJ585868]			CJ585868						TC357758	Ta.62537
A_99_P165052	27112.4	49710.3	63771.8	9574.72	11089.6	10959.8	1.44	1.34	0.95	-1.01	-1.1	-0.95	4.83	0.000126572	0.05	down	P	P	P	P	P	P	FALSE										TC377253	UniRef100_P15290 Cluster: Oxalate oxidase GF-2.8 precursor; n=1; Triticum aestivum|Rep: Oxalate oxidase GF-2.8 precursor - Triticum aestivum (Wheat), complete	GO:0016023[C](cytoplasmic membrane-bound vesicle)	C	GR_protein|A2XKX0~95.56~59		Triticum aestivum germin protein precursor, mRNA, complete cds [M21962]		543498	M21962	germin protein precursor	LOC543498				TC285817	Ta.56254
A_99_P459962	1242.58	3164.45	5988.05	1333.53	1621.34	1615.74	0.39	0.57	0.42	-0.39	-0.47	-0.42	1.86	0.000131167	0.05	down	P	P	P	P	P	P	FALSE										TC410529	similar to UniRef100_Q0JNT6 Cluster: Os01g0266400 protein; n=3; Oryza sativa|Rep: Os01g0266400 protein - Oryza sativa subsp. japonica (Rice), partial (31%)					Rep: Os01g0266400 protein - Oryza sativa subsp. japonica (Rice), partial (31%) [TC318385]									TC318385	Ta.37562
A_99_P006681	905.5	1781.14	5380.6	211.5	203.17	336.02	1.36	1.1	1.63	-1.11	-1.38	-1.1	5.95	0.000131762	0.05	down	P	P	P	P	P	P	FALSE										TC435681						WHE4116_C12_F24ZS Wheat salt-stressed root cDNA library Triticum aestivum cDNA clone WHE4116_C12_F24, mRNA sequence [BQ744501]			BQ744501						TC342861	Ta.3369
A_99_P144213	1219.18	2965.77	5645.19	1094.43	1590.9	1478.07	0.45	0.57	0.4	-0.54	-0.4	-0.45	1.93	0.000132442	0.05	down	P	P	P	P	P	P	FALSE										TC418808	similar to UniRef100_Q2T4U1 Cluster: Efflux transporter, RND family, MFP subunit; n=1; Burkholderia thailandensis E264|Rep: Efflux transporter, RND family, MFP subunit - Burkholderia thailandensis (strain E264 / ATCC 700388 / DSM 13276 /CIP 106301), partial (14%)					CJ688406 Y.Ogihara unpublished cDNA library Wh_RDr Triticum aestivum cDNA clone whrd13n08 5', mRNA sequence [CJ688406]			CJ688406						TC326370	Ta.51368
A_99_P005951	998.13	2096.93	3859.09	96.65	134.44	160.04	1.92	1.78	1.34	-1.56	-1.34	-1.85	9.67	0.000132738	0.05	down	P	P	P	M	P	M	FALSE		IWGSC_MIPS_v2.2_HICONF	Traes_2DL_EEEBD04E9.1	Gene3D,Pfam,ProSitePatterns,ProSiteProfiles,SUPERFAMILY	G3DSA:2.60.40.420,PF02298,PS00196,PS51485,SSF49503	Phytocyanin domain profile.,Plastocyanin-like domain,Type-1 copper (blue) proteins signature.	Molecular Function: copper ion binding (GO:0005507), Molecular Function: electron carrier activity (GO:0009055)	IPR000923,IPR003245,IPR008972	Blue (type 1) copper domain,Cupredoxin,Plastocyanin-like	TC432498		GO:0016023[C](cytoplasmic membrane-bound vesicle)	C	GR_protein|Q0IZF1~84.78~53		WHE4110_F04_K08ZS Wheat salt-stressed root cDNA library Triticum aestivum cDNA clone WHE4110_F04_K08, mRNA sequence [BQ744001]			BQ744001						TC339686	Ta.3119
A_99_P402827	249.75	722.35	2588.15	57.95	26.38	120.84	1.28	1	1.31	-1	-1.48	-1.29	5.52	0.000132981	0.05	down	P	P	P	M	M	M	FALSE										TC455767	similar to UniRef100_A7QBN0 Cluster: Chromosome chr1 scaffold_75, whole genome shotgun sequence; n=1; Vitis vinifera|Rep: Chromosome chr1 scaffold_75, whole genome shotgun sequence - Vitis vinifera (Grape), partial (31%)					Rep: Chromosome chr1 scaffold_75, whole genome shotgun sequence - Vitis vinifera (Grape), partial (31%) [TC362484]									TC362484
A_99_P264366	7099.1	11162.3	23760.4	269.63	484.5	238.82	2.55	2.17	2.38	-2.5	-2.17	-3.28	32.6	0.000134066	0.05	down	P	P	P	P	P	P	FALSE										TC395661															TC303849
A_99_P036619	2842.12	6462.74	12308.2	1750.35	2902.1	2209.42	0.63	0.74	0.71	-0.96	-0.63	-0.89	2.88	0.00013452	0.05	down	P	P	P	P	P	P	FALSE										TC411043						WHE0060_B10_C20ZK Wheat endosperm cDNA library Triticum aestivum cDNA clone WHE0060_B10_C20, mRNA sequence [BQ167250]			BQ167250							Ta.13575
A_99_P331986	28563.2	49657.2	79955.1	13611.9	12589.3	11076	1.12	0.96	0.9	-0.9	-1.3	-1.31	4.5	0.00013614	0.05	down	P	P	P	P	P	P	FALSE		IWGSC_MIPS_v2.2_HICONF_unmapped	Traes_XX_B4F1A8025.1,Traes_XX_D9571481F.1,Traes_XX_D9571481F1.1	Gene3D,Hamap,PANTHER,Pfam,ProSiteProfiles,SUPERFAMILY,TIGRFAM	G3DSA:3.40.50.360,MF_01017,PF03358,PS50902,PTHR30546,PTHR30546:SF3,SSF52218,TIGR01755	Flavodoxin-like domain profile.,NAD(P)H dehydrogenase (quinone).,NADPH-dependent FMN reductase,flav_wrbA: NAD(P)H:quinone oxidoreductase, type IV	GO:0010181|GO:0016491,GO:0010181|GO:0045892,GO:0016491	IPR005025,IPR008254,IPR010089,IPR029039	Flavodoxin/nitric oxide synthase,Flavoprotein WrbA,Flavoprotein-like,NADPH-dependent FMN reductase-like	TC408784;TC436357	similar to UniRef100_Q5EI63 Cluster: Quinone reductase 2; n=1; Triticum monococcum|Rep: Quinone reductase 2 - Triticum monococcum (Einkorn wheat) (Small spelt), partial (80%)					CJ949998 Y. Ogihara unpublished cDNA library, whchul Triticum aestivum cDNA clone whchul28a10 5', mRNA sequence [CJ949998]			CJ949998						TC316718	Ta.62989
A_99_P261041	7037.55	13679.8	23044.3	3698.71	3782.16	4493.17	0.98	0.91	0.79	-0.89	-1.18	-0.79	3.62	0.00013619	0.05	down	P	P	P	P	P	P	FALSE										TC407490	similar to UniRef100_A3QQM8 Cluster: 12-oxophytodienoic acid reductase 1; n=1; Setaria italica|Rep: 12-oxophytodienoic acid reductase 1 - Setaria italica (Foxtail millet), partial (46%)	GO:0005739[C](mitochondrion)	C	GR_protein|Q84QJ9~84.97~73		Rep: 12-oxophytodienoic acid reductase 1 - Setaria italica (Foxtail millet), partial (46%) [TC315429]									TC315429	Ta.31315
A_99_P405777	85.99	425.7	1366.04	20.71	17	46.84	1.5	1.24	1	-1	-1.31	-1.17	5.35	0.000137707	0.05	down	P	P	M	M	M	M	FALSE										TC383856	UniRef100_P12810 Cluster: 16.9 kDa class I heat shock protein; n=1; Triticum aestivum|Rep: 16.9 kDa class I heat shock protein - Triticum aestivum (Wheat), complete	GO:0003674[M](molecular_function);GO:0005575[C](cellular_component);GO:0006979[B](response to oxidative stress);GO:0009408[B](response to heat);GO:0009536[C](plastid);GO:0009644[B](response to high light intensity);GO:0010286[B](heat acclimation);GO:0042542[B](response to hydrogen peroxide)	M;C;B	TAIR|gene:2042976~87.18~76;TAIR|gene:3435490~91.15~72;TAIR|gene:2024996~85.58~66;TAIR|gene:2025920~85.58~67;GR_protein|A3AGD3~92.44~62;TAIR|gene:2174268~90.00~81		Rep: 16.9 kDa class I heat shock protein - Triticum aestivum (Wheat), complete [TC292335]									TC292335
A_99_P071915	3803.53	8092.17	13217.1	98.06	313.66	191.08	2.25	2.27	2.04	-3.06	-2.04	-3.05	30.16	0.000141234	0.05	down	P	P	P	M	P	M	FALSE		IWGSC_MIPS_v2.2_HICONF	Traes_6DL_5C7756C31.1	Gene3D,PANTHER,Pfam,SUPERFAMILY	G3DSA:3.40.47.10,PF00195,PF02797,PTHR31565,SSF53901	Chalcone and stilbene synthases, C-terminal domain,Chalcone and stilbene synthases, N-terminal domain	Biological Process: biosynthetic process (GO:0009058), Molecular Function: transferase activity, transferring acyl groups (GO:0016746),Molecular Function: catalytic activity (GO:0003824), Biological Process: metabolic process (GO:0008152),Molecular Functi	IPR001099,IPR012328,IPR016038,IPR016039,NULL	Chalcone/stilbene synthase, C-terminal,Chalcone/stilbene synthase, N-terminal,NULL,Thiolase-like,Thiolase-like, subgroup							Triticum aestivum clone wlm96.pk061.i14:fis, full insert mRNA sequence [BT009410]			BT009410							Ta.27359
A_99_P419092	1424.12	3109.3	6378.38	4325.13	5840.2	4763.13	-0.26	-0.28	-0.29	0.29	0.4	0.26	1.52	0.000143234	0.05	up	P	P	P	P	P	P	FALSE										CA740667;TC379972;TC422538	UniRef100_A2Q0T0 Cluster: Ribosomal protein S15; n=1; Solea senegalensis|Rep: Ribosomal protein S15 - Solea senegalensis (Sole), partial (16%)					Rep: 40S ribosomal protein S15 - Oryza sativa subsp. indica (Rice), complete [TC288481]									TC288481	Ta.54373
A_99_P564637	20646.2	41273.2	54684.9	5748.42	4604.24	5058.96	1.56	1.59	1.22	-1.22	-1.83	-1.55	8.01	0.000143383	0.05	down	P	P	P	P	P	P	FALSE										CA729683	homologue to UniRef100_Q8GTB8 Cluster: Glutathione transferase F5; n=1; Triticum aestivum|Rep: Glutathione transferase F5 - Triticum aestivum (Wheat), partial (40%)	GO:0000786[C](nucleosome);GO:0003677[M](DNA binding);GO:0005634[C](nucleus);GO:0006334[B](nucleosome assembly);GO:0007076[B](mitotic chromosome condensation);GO:0007283[B](spermatogenesis)	C;M;B	UniProtKB|P83217~71.43~70		FGAS081165 Triticum aestivum FGAS: Library 3 Gate 6 Triticum aestivum cDNA, mRNA sequence [DR735495]		543000	DR735495	glutathione transferase F5	gstf5				TC364453	Ta.54501
A_99_P318641	13398.9	26159.4	51055.4	5445.43	6814.42	8169.11	0.93	0.91	1.1	-1.34	-1.32	-0.91	4.53	0.000143798	0.05	down	P	P	P	P	P	P	FALSE		IWGSC_MIPS_v2.2_HICONF_unmapped	Traes_XX_DA383FD98.1	Coils,PANTHER,Pfam,SUPERFAMILY	Coil,PF03552,PTHR13301,PTHR13301:SF27,SSF53448	Cellulose synthase	GO:0016020|GO:0016760|GO:0030244	IPR005150,IPR029044	Cellulose synthase,Nucleotide-diphospho-sugar transferases	TC422817															TC322061	Ta.38437
A_99_P543997	3361.3	7694.55	12214.4	2330.16	3304.4	2632.08	0.75	0.86	0.57	-0.71	-0.57	-0.75	2.67	0.000144766	0.05	down	P	P	P	P	P	P	FALSE										TC450007															TC356903
A_99_P424747	1693.7	3498.22	6880.94	5277.14	6489.8	6272.6	-0.29	-0.37	-0.42	0.29	0.29	0.39	1.61	0.000146304	0.05	up	P	P	P	P	P	P	FALSE										TC384069	similar to UniRef100_O24573 Cluster: 60S acidic ribosomal protein P0; n=1; Zea mays|Rep: 60S acidic ribosomal protein P0 - Zea mays (Maize), partial (81%)	GO:0000003[B](reproduction);GO:0002119[B](nematode larval development);GO:0003735[M](structural constituent of ribosome);GO:0005509[M](calcium ion binding);GO:0005515[M](protein binding);GO:0005739[C](mitochondrion);GO:0005840[C](ribosome);GO:0006412[B](translation);GO:0006414[B](translational elongation);GO:0006944[B](membrane fusion);GO:0007030[B](Golgi organization and biogenesis);GO:0009792[B…	B;M;C	WB|WBGene00004408~79.87~51;TAIR|gene:2061230~92.79~70;FB|FBgn0036926~76.06~59;UniProt|Q93572~79.87~51;GR_protein|Q0J878~94.59~81;UniProtKB|Q5ZK10~72.79~58	;3.6.5.3	Rep: 60S acidic ribosomal protein P0 - Zea mays (Maize), partial (81%) [TC293019]									TC293019	Ta.28365
A_99_P259271	6516.24	15159.6	22651.7	3752.73	5599.76	4198.09	0.82	1	0.7	-0.94	-0.7	-0.95	3.27	0.000146423	0.05	down	P	P	P	P	P	P	FALSE										TC383677;TC391835	similar to UniRef100_A4ZRE3 Cluster: VTC2-like protein; n=1; Actinidia chinensis|Rep: VTC2-like protein - Actinidia chinensis (Kiwi) (Yangtao), partial (77%)					Rep: VTC2-like protein - Actinidia chinensis (Kiwi) (Yangtao), partial (77%) [TC292154]									TC292154
A_99_P273751	30461.7	61411.9	90415.6	22618.6	29260.8	20679.2	0.7	0.71	0.61	-0.71	-0.61	-0.93	2.69	0.000147525	0.05	down	P	P	P	P	P	P	FALSE		IWGSC_MIPS_v2.2_HICONF	Traes_4AS_1FF67D54C.1	Gene3D,PANTHER,Pfam,ProSiteProfiles,SUPERFAMILY,TIGRFAM	G3DSA:3.40.50.360,PF03358,PS50902,PTHR30546,SSF52218,TIGR01755	Flavodoxin-like domain profile.,NADPH-dependent FMN reductase,flav_wrbA: NAD(P)H:quinone oxidoreductase, type IV	Molecular Function: FMN binding (GO:0010181), Biological Process: negative regulation of transcription, DNA-dependent (GO:0045892),Molecular Function: FMN binding (GO:0010181), Molecular Function: oxidoreductase activity (GO:0016491)	IPR005025,IPR008254,IPR010089,NULL	Flavodoxin/nitric oxide synthase,Flavoprotein WrbA,NADPH-dependent FMN reductase,NULL	TC431033	similar to UniRef100_Q5EI63 Cluster: Quinone reductase 2; n=1; Triticum monococcum|Rep: Quinone reductase 2 - Triticum monococcum (Einkorn wheat) (Small spelt), complete	GO:0005575[C](cellular_component);GO:0005739[C](mitochondrion);GO:0005886[C](plasma membrane);GO:0006118[B](electron transport);GO:0009536[C](plastid);GO:0009733[B](response to auxin stimulus);GO:0010181[M](FMN binding);													TC338251	Ta.43176
A_99_P235507	2409.01	3894.7	8928.51	908.76	896.66	1006.57	1.29	0.88	1.1	-0.88	-1.21	-1.07	4.43	0.000151635	0.05	down	P	P	P	P	P	P	FALSE		IWGSC_MIPS_v2.2_HICONF	Traes_2BL_13D5272D7.1	Gene3D,PANTHER,Pfam,ProSitePatterns,SUPERFAMILY,TIGRFAM	G3DSA:1.10.274.20,G3DSA:1.10.275.10,G3DSA:1.20.200.10,PF00221,PS00488,PTHR32364,PTHR32364:SF2,SSF48557,TIGR01226	Aromatic amino acid lyase,Phenylalanine and histidine ammonia-lyases signature.,phe_am_lyase: phenylalanine ammonia-lyase	Biological Process: biosynthetic process (GO:0009058), Molecular Function: ammonia-lyase activity (GO:0016841),Cellular Component: cytoplasm (GO:0005737), Biological Process: L-phenylalanine catabolic process (GO:0006559), Molecular Function: ammonia-lyas	IPR001106,IPR005922,IPR008948,IPR022313,IPR023144,IPR024083,NULL	Aromatic amino acid lyase,Fumarase/histidase, N-terminal,L-Aspartase-like,NULL,Phenylalanine ammonia-lyase,Phenylalanine ammonia-lyase, shielding domain,Phenylalanine/histidine ammonia-lyases, active site	TC414011;TC437892	UniRef100_Q43210 Cluster: Phenylalanine ammonia-lyase; n=1; Triticum aestivum|Rep: Phenylalanine ammonia-lyase - Triticum aestivum (Wheat), complete															Ta.56884
A_99_P423787	3071.07	5929.02	11753.8	3168.37	4166.93	4020.55	0.44	0.32	0.34	-0.47	-0.42	-0.32	1.71	0.000154218	0.05	down	P	P	P	P	P	P	FALSE		IWGSC_MIPS_v2.2_HICONF,IWGSC_MIPS_v2.2_HICONF_unmapped	Traes_3AL_1953CF160.1,Traes_XX_2A5960B90.1,Traes_XX_60D6AB99C.1	Gene3D,Hamap,PANTHER,PIRSF,Pfam,ProSitePatterns,SUPERFAMILY,TIGRFAM	G3DSA:3.20.20.70,MF_00493,PF00923,PIRSF036915,PS01054,PTHR10683,PTHR10683:SF3,SSF51569,TIGR00876	Transaldolase,Transaldolase [tal].,Transaldolase signature 1.,tal_mycobact: transaldolase	Biological Process: carbohydrate metabolic process (GO:0005975),GO:0003824,GO:0004801|GO:0005737|GO:0006098,GO:0005975,Molecular Function: catalytic activity (GO:0003824),Molecular Function: sedoheptulose-7-phosphate:D-glyceraldehyde-3-phosphate glycerone	IPR001585,IPR004732,IPR013785,IPR018225,NULL	Aldolase-type TIM barrel,NULL,Transaldolase,Transaldolase type 2,Transaldolase, active site	TC383750	similar to UniRef100_A7QT89 Cluster: Chromosome chr1 scaffold_166, whole genome shotgun sequence; n=1; Vitis vinifera|Rep: Chromosome chr1 scaffold_166, whole genome shotgun sequence - Vitis vinifera (Grape), partial (84%)	GO:0004801[M](transaldolase activity);GO:0005739[C](mitochondrion);GO:0009536[C](plastid)	M;C	TAIR|gene:2181664~91.35~84;GR_protein|A3A143~94.29~87	2.2.1.2;	Rep: Chromosome chr1 scaffold_166, whole genome shotgun sequence - Vitis vinifera (Grape), partial (84%) [TC292235]							GO:0005634|GO:0007076|GO:0003677|GO:0000786|GO:0005739|GO:0004801|GO:0009536|GO:0007283|GO:0006334		TC292235
A_99_P507682	5170.44	8582.21	16193.2	3033.61	3643.15	3609.12	0.98	0.67	0.68	-0.72	-0.79	-0.67	2.85	0.000155422	0.05	down	P	P	P	P	P	P	FALSE		IWGSC_MIPS_v2.2_HICONF	Traes_2BL_B3FFF8623.1	Gene3D,PANTHER,Pfam,ProSitePatterns,ProSiteProfiles,SUPERFAMILY	G3DSA:3.30.70.260,G3DSA:3.40.190.10,PF00800,PS00857,PS00858,PS51171,PTHR21022,PTHR21022:SF0,SSF53850,SSF55021	Prephenate dehydratase,Prephenate dehydratase domain profile.,Prephenate dehydratase signature 1.,Prephenate dehydratase signature 2.	Molecular Function: prephenate dehydratase activity (GO:0004664), Biological Process: L-phenylalanine biosynthetic process (GO:0009094)	IPR001086,IPR018528,NULL	NULL,Prephenate dehydratase,Prephenate dehydratase, conserved site	TC435062															TC342251	Ta.9122
A_99_P388072	10.6	52.64	321.35	22.74	23.98	84.5	-0.38	-0.58	-0.53	0.47	0.42	0.38	1.9	0.000155559	0.05	up	M	M	M	M	M	M	FALSE										TC398233	similar to UniRef100_Q10JU6 Cluster: Von Willebrand factor type A domain containing protein, expressed; n=1; Oryza sativa Japonica Group|Rep: Von Willebrand factor type A domain containing protein, expressed - Oryza sativa subsp. japonica (Rice), partial (5%)					Rep: Von Willebrand factor type A domain containing protein, expressed - Oryza sativa subsp. japonica (Rice), partial (5%) [TC306272]									TC306272
A_99_P228891	3894.08	8145.85	15788.1	4534.14	6228.06	5688.39	0.32	0.31	0.37	-0.46	-0.32	-0.31	1.62	0.000163236	0.05	down	P	P	P	P	P	P	FALSE										TC373895;TC457238	homologue to UniRef100_Q3Y6S2 Cluster: 3-phosphoshikimate 1-carboxyvinyltransferase; n=6; Lolium|Rep: 3-phosphoshikimate 1-carboxyvinyltransferase - Lolium multiflorum (Italian ryegrass) (Lolium perenne subsp.multiflorum), partial (53%)					Rep: 3-phosphoshikimate 1-carboxyvinyltransferase - Lolium multiflorum (Italian ryegrass) (Lolium perenne subsp.multiflorum), partial (53%) [TC282439]									TC282439
A_99_P439092	3217.19	5141.15	11577	45.67	90.88	244.21	2.54	2.14	2.35	-3.36	-2.68	-2.14	33.89	0.000165451	0.05	down	P	P	P	M	P	P	FALSE										TC395661															TC303849
A_99_P322201	2369.99	5092.21	11381.5	1415.34	2315.16	1991.84	0.65	0.66	0.86	-0.94	-0.65	-0.76	2.85	0.000166695	0.05	down	P	P	P	P	P	P	FALSE		IWGSC_MIPS_v2.2_HICONF	Traes_3AL_E534F85E9.1	Gene3D,PANTHER,Pfam,ProSiteProfiles,SUPERFAMILY	G3DSA:1.10.510.10,G3DSA:3.30.200.20,PF07714,PS50011,PTHR24420,PTHR24420:SF239,SSF56112	Protein kinase domain profile.,Protein tyrosine kinase	Molecular Function: protein kinase activity (GO:0004672), Biological Process: protein phosphorylation (GO:0006468),Molecular Function: protein kinase activity (GO:0004672), Molecular Function: ATP binding (GO:0005524), Biological Process: protein phosphor	IPR000719,IPR001245,IPR011009,NULL	NULL,Protein kinase domain,Protein kinase-like domain,Serine-threonine/tyrosine-protein kinase catalytic domain	TC379280	weakly similar to UniRef100_A7QFN7 Cluster: Chromosome chr8 scaffold_88, whole genome shotgun sequence; n=1; Vitis vinifera|Rep: Chromosome chr8 scaffold_88, whole genome shotgun sequence - Vitis vinifera (Grape), partial (24%)					Rep: Chromosome chr8 scaffold_88, whole genome shotgun sequence - Vitis vinifera (Grape), partial (24%) [TC287803]									TC287803
A_99_P154972	7686.9	16948.7	29878.8	6382.06	9502.02	8313.89	0.5	0.61	0.59	-0.74	-0.5	-0.51	2.23	0.000166756	0.05	down	P	P	P	P	P	P	FALSE		IWGSC_MIPS_v2.2_HICONF,IWGSC_MIPS_v2.2_HICONF_unmapped	Traes_4DL_4FC0D4B27.1,Traes_XX_7C2B4B321.1	Gene3D,PANTHER,PIRSF,PRINTS,Pfam,ProSitePatterns,ProSiteProfiles,SMART,SUPERFAMILY	G3DSA:2.40.180.10,PF00199,PF06628,PIRSF038928,PR00067,PS00437,PS00438,PS51402,PTHR11465,PTHR11465:SF0,PTHR11465:SF3,SM01060,SSF56634	Catalase,Catalase proximal active site signature.,Catalase proximal heme-ligand signature.,Catalase signature,Catalase-related immune-responsive,catalase family profile.	GO:0004096,GO:0004096|GO:0006979|GO:0020037|GO:0055114,GO:0004096|GO:0020037|GO:0055114,GO:0020037,GO:0020037|GO:0055114,Molecular Function: catalase activity (GO:0004096),Molecular Function: catalase activity (GO:0004096), Biological Process: response to	IPR002226,IPR010582,IPR011614,IPR018028,IPR020835,IPR024708,IPR024711,NULL	Catalase active site,Catalase core domain,Catalase haem-binding site,Catalase immune-responsive domain,Catalase, mono-functional, haem-containing,Catalase, mono-functional, haem-containing, clades 1 and 3,Catalase-like domain,NULL	BE217052;CA619565;CK163766;TC382663;TC383464	UniRef100_Q43206 Cluster: Catalase-1; n=1; Triticum aestivum|Rep: Catalase-1 - Triticum aestivum (Wheat), partial (49%)					Triticum aestivum mRNA for catalase, complete cds [D86327]		543190	D86327	catalase	wcat1				TC327688	Ta.53948
A_99_P225546	236.48	741.6	3177.78	20.71	21.38	46.84	1.86	1.71	2.6	-1.89	-1.71	-2.06	15.5	0.000167036	0.05	down	P	P	P	M	M	M	FALSE		IWGSC_MIPS_v2.2_HICONF	Traes_2BS_B6EBC0962.1	Gene3D,PANTHER,PRINTS,Pfam,ProSitePatterns,ProSiteProfiles,SUPERFAMILY	G3DSA:1.10.420.10,G3DSA:1.10.520.10,PF00141,PR00458,PR00461,PS00435,PS00436,PS50873,PTHR31388,PTHR31388:SF0,SSF48113	Haem peroxidase superfamily signature,Peroxidase,Peroxidases active site signature.,Peroxidases proximal heme-ligand signature.,Plant heme peroxidase family profile.,Plant peroxidase signature	Molecular Function: peroxidase activity (GO:0004601), Biological Process: oxidation-reduction process (GO:0055114),Molecular Function: peroxidase activity (GO:0004601), Biological Process: response to oxidative stress (GO:0006979), Molecular Function: hem	IPR000823,IPR002016,IPR010255,IPR019793,IPR019794,NULL	Haem peroxidase,Haem peroxidase, plant/fungal/bacterial,NULL,Peroxidase, active site,Peroxidases heam-ligand binding site,Plant peroxidase	TC373640;TC379342;TC405063	UniRef100_Q5I3F6 Cluster: Peroxidase 2; n=1; Triticum monococcum|Rep: Peroxidase 2 - Triticum monococcum (Einkorn wheat) (Small spelt), partial (59%)					FGAS057795 Triticum aestivum FGAS: Library 2 Gate 3 Triticum aestivum cDNA, mRNA sequence [CV763406]		543365	CV763406	peroxidase	LOC543365				TC287852	Ta.61022
A_99_P000501	10.6	102.52	321.35	156.27	235.75	457.44	-1.38	-1.4	-1.53	1.38	1.58	2.13	8.82	0.000170933	0.05	up	M	M	M	P	P	P	FALSE										NP323103	GB|AF332214.1|AAK19519.1 high affinity nitrate transporter [Triticum aestivum]					Triticum aestivum high affinity nitrate transporter mRNA, complete cds [AF332214]		542870	AF332214	high affinity nitrate transporter	LOC542870				NP323103	Ta.264
A_99_P431247	2056.94	4180.3	10072.5	1577.42	2062.21	1795.84	0.65	0.58	0.89	-0.6	-0.58	-0.69	2.53	0.000171843	0.05	down	P	P	P	P	P	P	FALSE										TC389508	weakly similar to UniRef100_A7PC72 Cluster: Chromosome chr2 scaffold_11, whole genome shotgun sequence; n=1; Vitis vinifera|Rep: Chromosome chr2 scaffold_11, whole genome shotgun sequence - Vitis vinifera (Grape), partial (42%)					Rep: Chromosome chr2 scaffold_11, whole genome shotgun sequence - Vitis vinifera (Grape), partial (42%) [TC297849]									TC297849
A_99_P228896	21284.3	35953.3	60407.2	19090.7	23078.2	21317.8	0.65	0.44	0.43	-0.48	-0.5	-0.43	1.98	0.000174957	0.05	down	P	P	P	P	P	P	FALSE		IWGSC_MIPS_v2.2_HICONF_unmapped	Traes_XX_90A4DA947.1	Gene3D,Hamap,PANTHER,PIRSF,Pfam,ProSitePatterns,SUPERFAMILY,TIGRFAM	G3DSA:3.65.10.10,MF_00210,PF00275,PIRSF000505,PS00104,PS00885,PTHR21090,SSF55205,TIGR01356	3-phosphoshikimate 1-carboxyvinyltransferase [aroA].,EPSP synthase (3-phosphoshikimate 1-carboxyvinyltransferase),EPSP synthase signature 1.,EPSP synthase signature 2.,aroA: 3-phosphoshikimate 1-carboxyvinyltransferase	GO:0003824,GO:0003866,GO:0016765	IPR001986,IPR006264,IPR013792,IPR023193	3-phosphoshikimate 1-carboxyvinyltransferase,3-phosphoshikimate 1-carboxyvinyltransferase, conserved site,Enolpyruvate transferase domain,RNA 3'-terminal phosphate cyclase/enolpyruvate transferase, alpha/beta	TC371935	homologue to UniRef100_Q3Y6S2 Cluster: 3-phosphoshikimate 1-carboxyvinyltransferase; n=6; Lolium|Rep: 3-phosphoshikimate 1-carboxyvinyltransferase - Lolium multiflorum (Italian ryegrass) (Lolium perenne subsp.multiflorum), partial (55%)					Triticum aestivum 5-enolpyruvylshikimate 3-phosphate synthase mRNA, complete cds [EU977181]		100192183	EU977181	5-enolpyruvylshikimate 3-phosphate synthase	LOC100192183				TC280493	Ta.17912
A_99_P211656	2796.68	5536.75	12356.1	2345.1	2868.45	3046.32	0.56	0.47	0.67	-0.62	-0.69	-0.47	2.25	0.000176387	0.05	down	P	P	P	P	P	P	FALSE										TC398737	emb|Z00028.1|CHZMRRNA Zea mays chloroplast rRNA-operon, partial (7%)					CHZMRRNA Zea mays chloroplast rRNA-operon, partial (10%) [TC306864]									TC306864	Ta.53887
A_99_P553392	10659.1	22259.6	36789.8	10655.4	12089.2	12740.8	0.46	0.52	0.41	-0.54	-0.65	-0.41	2.01	0.00017817	0.05	down	P	P	P	P	P	P	FALSE		IWGSC_MIPS_v2.2_HICONF	Traes_4BS_53AF230A0.1,Traes_4BS_F43E5EF66.1	Gene3D,PANTHER,Pfam,ProSitePatterns,ProSiteProfiles,SMART,SUPERFAMILY	G3DSA:1.20.120.550,G3DSA:4.10.1060.10,PF00641,PF01124,PS01358,PS50199,PTHR10250,PTHR10250:SF1,PTHR23238,PTHR23238:SF13,SM00547,SSF161084,SSF90209	MAPEG family,Zinc finger RanBP2 type profile.,Zinc finger RanBP2-type signature.,Zinc finger domain,Zn-finger in Ran binding protein and others	Molecular Function: zinc ion binding (GO:0008270)	IPR001129,IPR001876,IPR023352,NULL	Membrane associated eicosanoid/glutathione metabolism-like domain,Membrane-associated, eicosanoid/glutathione metabolism (MAPEG) protein,NULL,Zinc finger, RanBP2-type	TC387812;TC453580	weakly similar to UniRef100_A7PTT9 Cluster: Chromosome undetermined scaffold_30, whole genome shotgun sequence; n=1; Vitis vinifera|Rep: Chromosome undetermined scaffold_30, whole genome shotgun sequence - Vitis vinifera (Grape), partial (94%)					Rep: F1E22.17 - Arabidopsis thaliana (Mouse-ear cress), partial (84%) [TC360364]									TC360364	Ta.55654
A_99_P465702	10.6	52.95	321.35	191.79	332.23	231.84	-1.27	-1.47	-1.42	1.71	2.03	1.27	8.34	0.000181643	0.05	up	M	M	M	P	P	M	FALSE		IWGSC_MIPS_v2.2_HICONF	Traes_4DL_0F8654495.1	Coils	Coil			NULL	NULL	TC414029	similar to UniRef100_A7Q271 Cluster: Chromosome chr13 scaffold_45, whole genome shotgun sequence; n=1; Vitis vinifera|Rep: Chromosome chr13 scaffold_45, whole genome shotgun sequence - Vitis vinifera (Grape), partial (42%)	GO:0009536[C](plastid)	C	GR_protein|Q10PY2~78.21~55		Rep: Chromosome chr13 scaffold_45, whole genome shotgun sequence - Vitis vinifera (Grape), partial (42%) [TC321723]									TC321723	Ta.35695
A_99_P246191	17954.8	28227.1	43765.6	7387.38	7874.4	7747.71	1.36	1.04	0.87	-0.87	-1.09	-0.95	4.19	0.000181982	0.05	down	P	P	P	P	P	P	FALSE		IWGSC_MIPS_v2.2_HICONF	Traes_1DS_486DB7BFE.1	Gene3D,PANTHER,PIRSF,PRINTS,Pfam,ProSitePatterns,SMART,SUPERFAMILY	G3DSA:3.40.50.10380,G3DSA:3.40.50.720,PF00390,PF03949,PIRSF000106,PR00072,PS00331,PTHR23406,PTHR23406:SF2,SM00919,SSF51735,SSF53223	Malic enzyme signature,Malic enzyme, N-terminal domain,Malic enzyme, NAD binding domain,Malic enzymes signature.	Molecular Function: malic enzyme activity (GO:0004470), Biological Process: malate metabolic process (GO:0006108), Molecular Function: malate dehydrogenase (oxaloacetate-decarboxylating) activity (GO:0016619), Biological Process: oxidation-reduction proce	IPR001891,IPR012301,IPR012302,IPR015884,IPR016040,NULL	Malic enzyme, N-terminal,Malic enzyme, NAD-binding,Malic enzyme, conserved site,Malic oxidoreductase,NAD(P)-binding domain,NULL	CK196188	UniRef100_A9LIN4 Cluster: NADP-dependent malic enzyme; n=1; Triticum aestivum|Rep: NADP-dependent malic enzyme - Triticum aestivum (Wheat), partial (11%)														TC290656	Ta.54765
A_99_P209616	15624.8	28733.5	57389.2	16379	20774.5	18459.3	0.5	0.38	0.61	-0.44	-0.38	-0.38	1.87	0.000184239	0.05	down	P	P	P	P	P	P	FALSE										CD903462;TC370384;TC372951;TC425224	homologue to UniRef100_Q6ZB94 Cluster: Glucose-6-phosphate isomerase; n=1; Oryza sativa Japonica Group|Rep: Glucose-6-phosphate isomerase - Oryza sativa subsp. japonica (Rice), partial (10%)														TC278921	Ta.28160
A_99_P344451	452.39	1278.84	2838.65	51.24	35.94	91.98	1.76	1.88	1.37	-1.37	-1.5	-2.01	9.9	0.000185879	0.05	down	P	P	P	M	M	M	FALSE										TC422479		GO:0005739[C](mitochondrion);GO:0009536[C](plastid);GO:0016020[C](membrane);GO:0016023[C](cytoplasmic membrane-bound vesicle)	C	GR_protein|Q84ZI1~83.61~52;GR_protein|A2YHV9~86.36~53;GR_protein|Q10EC2~87.35~51											TC329932
A_99_P226811	3458.45	7327.69	13612.9	8921.96	11604.4	9907.74	-0.15	-0.15	-0.18	0.15	0.23	0.17	1.27	0.000186336	0.05	up	P	P	P	P	P	P	FALSE										TC386009	UniRef100_P68428 Cluster: Histone H3.2; n=5; Magnoliophyta|Rep: Histone H3.2 - Triticum aestivum (Wheat), complete	GO:0000786[C](nucleosome);GO:0000788[C](nuclear nucleosome);GO:0001101[B](response to acid);GO:0001701[B](in utero embryonic development);GO:0002119[B](nematode larval development);GO:0003674[M](molecular_function);GO:0003677[M](DNA binding);GO:0003700[M](transcription factor activity);GO:0004996[M](thyroid-stimulating hormone receptor activity);GO:0005261[M](cation channel activity);GO:0005515[M…				Rep: Histone H3.2 - Triticum aestivum (Wheat), complete [TC294443]									TC294443
A_99_P176931	2674.09	4942.52	12144.1	1930.25	2187.54	2023.85	0.79	0.59	0.93	-0.59	-0.75	-0.76	2.79	0.000192189	0.05	down	P	P	P	P	P	P	FALSE		IWGSC_MIPS_v2.2_HICONF	Traes_1BS_EF67E5A24.1,Traes_1DS_A6733B734.1	Gene3D,PANTHER,Pfam,ProSiteProfiles,SMART,SUPERFAMILY	G3DSA:2.20.25.80,PF03106,PS50811,PTHR31221,PTHR31221:SF0,SM00774,SSF118290	DNA binding domain,WRKY DNA -binding domain,WRKY domain profile.	Molecular Function: sequence-specific DNA binding transcription factor activity (GO:0003700), Biological Process: regulation of transcription, DNA-dependent (GO:0006355), Molecular Function: sequence-specific DNA binding (GO:0043565)	IPR003657,NULL	DNA-binding WRKY,NULL	TC373252;TC376321;TC377989	UniRef100_A3FBF7 Cluster: WRKY transcription factor; n=1; Triticum aestivum|Rep: WRKY transcription factor - Triticum aestivum (Wheat), complete					Triticum aestivum WRKY14 transcription factor mRNA, complete cds [EU665427]		100049024	EU665427	WRKY transcription factor	WRKY53-a				TC286536	Ta.4725
A_99_P224516	1006.11	2169.14	4740.11	2724.27	3595.23	3272.07	-0.2	-0.3	-0.32	0.2	0.24	0.25	1.42	0.000195053	0.05	up	P	P	P	P	P	P	FALSE										TC407273		GO:0005739[C](mitochondrion)	C	GR_protein|A2X3J5~89.93~53		Rep: 40S ribosomal protein - Triticum aestivum (Wheat), complete [TC317538]									TC317538
A_99_P554162	1914.96	4227.81	7639.31	995.95	1281.35	1613.34	0.75	0.8	0.64	-0.96	-0.98	-0.64	3.03	0.000199477	0.05	down	P	P	P	P	P	P	FALSE										TC453853	weakly similar to UniRef100_Q0JCM6 Cluster: Os04g0461600 protein; n=3; Oryza sativa|Rep: Os04g0461600 protein - Oryza sativa subsp. japonica (Rice), partial (78%)	GO:0003674[M](molecular_function);GO:0005575[C](cellular_component);GO:0008150[B](biological_process)	M;C;B	TAIR|gene:2026909~85.42~60		Rep: Os04g0461600 protein - Oryza sativa subsp. japonica (Rice), partial (78%) [TC360645]									TC360645	Ta.12671
A_99_P246176	15085.2	29104.3	42302.9	6873.09	10794	8969.42	1.04	0.99	0.73	-1.06	-0.73	-0.82	3.48	0.00020111	0.05	down	P	P	P	P	P	P	FALSE		IWGSC_MIPS_v2.2_HICONF	Traes_1AS_A53D11A37.1,Traes_1BS_101332870.1	Gene3D,PANTHER,PIRSF,PRINTS,Pfam,ProSitePatterns,SMART,SUPERFAMILY	G3DSA:3.40.50.10380,G3DSA:3.40.50.720,PF00390,PF03949,PIRSF000106,PR00072,PS00331,PTHR23406,PTHR23406:SF2,SM00919,SSF51735,SSF53223	Malic enzyme signature,Malic enzyme, N-terminal domain,Malic enzyme, NAD binding domain,Malic enzymes signature.	Molecular Function: malic enzyme activity (GO:0004470), Biological Process: malate metabolic process (GO:0006108), Molecular Function: malate dehydrogenase (oxaloacetate-decarboxylating) activity (GO:0016619), Biological Process: oxidation-reduction proce	IPR001891,IPR012301,IPR012302,IPR015884,IPR016040,NULL	Malic enzyme, N-terminal,Malic enzyme, NAD-binding,Malic enzyme, conserved site,Malic oxidoreductase,NAD(P)-binding domain,NULL	CA663308;TC382147	homologue to UniRef100_A9LIN4 Cluster: NADP-dependent malic enzyme; n=1; Triticum aestivum|Rep: NADP-dependent malic enzyme - Triticum aestivum (Wheat), partial (6%)														TC290656	Ta.54765
A_99_P231501	6814.35	13893.4	25939.5	18103.7	22076.5	18724.6	-0.15	-0.16	-0.13	0.21	0.2	0.13	1.26	0.000203622	0.05	up	P	P	P	P	P	P	FALSE		IWGSC_MIPS_v2.2_HICONF	Traes_2AL_55644CC39.1	Gene3D,PANTHER,Pfam,ProSitePatterns,SMART,SUPERFAMILY	G3DSA:1.10.10.250,G3DSA:3.30.1550.10,PF00298,PF03946,PS00359,PTHR11661,SM00649,SSF46906,SSF54747	Ribosomal protein L11 signature.,Ribosomal protein L11, N-terminal domain,Ribosomal protein L11, RNA binding domain,Ribosomal protein L11/L12	Molecular Function: structural constituent of ribosome (GO:0003735), Cellular Component: ribosome (GO:0005840), Biological Process: translation (GO:0006412)	IPR000911,IPR020783,IPR020784,IPR020785	Ribosomal protein L11,Ribosomal protein L11, C-terminal,Ribosomal protein L11, N-terminal,Ribosomal protein L11, conserved site	TC377663	homologue to UniRef100_A9RKD8 Cluster: Predicted protein; n=1; Physcomitrella patens subsp. patens|Rep: Predicted protein - Physcomitrella patens subsp. patens, complete	GO:0000027[B](ribosomal large subunit assembly and maintenance);GO:0003735[M](structural constituent of ribosome);GO:0005215[M](transporter activity);GO:0005515[M](protein binding);GO:0005634[C](nucleus);GO:0005730[C](nucleolus);GO:0005737[C](cytoplasm);GO:0005794[C](Golgi apparatus);GO:0005802[C](trans-Golgi network);GO:0005829[C](cytosol);GO:0005840[C](ribosome);GO:0006412[B](translation);GO:00…				Rep: Predicted protein - Physcomitrella patens subsp. patens, complete [TC286218]									TC286218	Ta.54141
A_99_P291966	5804.53	11841.1	21831.7	14337.6	18594.8	16372	-0.13	-0.14	-0.13	0.13	0.21	0.2	1.24	0.000204631	0.05	up	P	P	P	P	P	P	FALSE										TC400330	homologue to UniRef100_Q0DL97 Cluster: Os05g0114600 protein; n=2; Oryza sativa|Rep: Os05g0114600 protein - Oryza sativa subsp. japonica (Rice), partial (84%)	GO:0000786[C](nucleosome);GO:0003674[M](molecular_function);GO:0003677[M](DNA binding);GO:0005575[C](cellular_component);GO:0005634[C](nucleus);GO:0006334[B](nucleosome assembly);GO:0007076[B](mitotic chromosome condensation);GO:0007283[B](spermatogenesis);GO:0008150[B](biological_process)	C;M;B	UniProtKB|P83215~73.68~79;TAIR|gene:2120637~85.19~83		Rep: Os05g0114600 protein - Oryza sativa subsp. japonica (Rice), partial (84%) [TC308397]									TC308397	Ta.28017
A_99_P021939	2071.72	5618.6	10156.8	791.06	625.38	757.77	1.05	1.41	1.29	-1.05	-1.64	-1.45	6.23	0.000204632	0.05	down	P	P	P	P	P	P	FALSE										CA688352	similar to UniRef100_A7CZR5 Cluster: Mammalian cell entry related domain protein precursor; n=1; Opitutaceae bacterium TAV2|Rep: Mammalian cell entry related domain protein precursor - Opitutaceae bacterium TAV2, partial (4%)					wlm96.pk040.k4 wlm96 Triticum aestivum cDNA clone wlm96.pk040.k4 5' end, mRNA sequence [CA688352]			CA688352							Ta.8582
A_99_P450987	1215	2557.17	5735.87	3601.56	4412.88	4288.65	-0.24	-0.34	-0.26	0.27	0.24	0.35	1.49	0.000207126	0.05	up	P	P	P	P	P	P	FALSE		IWGSC_MIPS_v2.2_HICONF	Traes_3B_ACDBD37E5.1	Gene3D,PANTHER,Pfam,ProSitePatterns,ProSiteProfiles,SMART,SUPERFAMILY	G3DSA:3.10.110.10,PF00179,PS00183,PS50127,PTHR24067,PTHR24067:SF44,SM00212,SSF54495	Ubiquitin-conjugating enzyme,Ubiquitin-conjugating enzyme E2, catalytic domain homologues,Ubiquitin-conjugating enzymes active site.,Ubiquitin-conjugating enzymes family profile.	Molecular Function: acid-amino acid ligase activity (GO:0016881)	IPR000608,IPR016135,IPR023313,NULL	NULL,Ubiquitin-conjugating enzyme, E2,Ubiquitin-conjugating enzyme, active site,Ubiquitin-conjugating enzyme/RWD-like	TC404413		GO:0000080[B](G1 phase of mitotic cell cycle);GO:0000082[B](G1/S transition of mitotic cell cycle);GO:0000122[B](negative regulation of transcription from RNA polymerase II promoter);GO:0003700[M](transcription factor activity);GO:0003714[M](transcription corepressor activity);GO:0003824[M](catalytic activity);GO:0004842[M](ubiquitin-protein ligase activity);GO:0005515[M](protein binding);GO:0005…													TC312391	Ta.48479
A_99_P395832	6386.84	10987.3	24745.8	3999.66	3885.93	3895.91	0.95	0.69	0.98	-0.69	-1.04	-0.9	3.38	0.000208525	0.05	down	P	P	P	P	P	P	FALSE		IWGSC_MIPS_v2.2_HICONF	Traes_5BL_7BE1B10FD1.1	PANTHER,Pfam	PF04819,PTHR16007,PTHR16007:SF5	Family of unknown function (DUF716)		IPR006904,NULL	NULL,Protein of unknown function DUF716, TMEM45	TC450557															TC357371
A_99_P156537	25786.8	46296.9	86114.1	23781.2	24445	25620.7	0.63	0.49	0.66	-0.5	-0.71	-0.49	2.24	0.000209115	0.05	down	P	P	P	P	P	P	FALSE		IWGSC_MIPS_v2.2_HICONF	Traes_2AL_7F64A38C7.1	Gene3D,PANTHER,PIRSF,PRINTS,Pfam,ProSitePatterns,SUPERFAMILY,TIGRFAM	G3DSA:3.30.360.10,G3DSA:3.40.50.720,PF00479,PF02781,PIRSF000110,PR00079,PS00069,PTHR23429,PTHR23429:SF0,SSF51735,SSF55347,TIGR00871	Glucose-6-phosphate dehydrogenase active site.,Glucose-6-phosphate dehydrogenase signature,Glucose-6-phosphate dehydrogenase, C-terminal domain,Glucose-6-phosphate dehydrogenase, NAD binding domain,zwf: glucose-6-phosphate dehydrogenase	Molecular Function: glucose-6-phosphate dehydrogenase activity (GO:0004345), Biological Process: glucose metabolic process (GO:0006006), Biological Process: oxidation-reduction process (GO:0055114),Molecular Function: glucose-6-phosphate dehydrogenase act	IPR001282,IPR016040,IPR019796,IPR022674,IPR022675,NULL	Glucose-6-phosphate dehydrogenase,Glucose-6-phosphate dehydrogenase, C-terminal,Glucose-6-phosphate dehydrogenase, NAD-binding,Glucose-6-phosphate dehydrogenase, active site,NAD(P)-binding domain,NULL	GH726083;TC372716;TC387501;TC413508;TC434202	similar to UniRef100_Q9LRI9 Cluster: Glucose-6-phosphate 1-dehydrogenase; n=16; Triticeae|Rep: Glucose-6-phosphate 1-dehydrogenase - Triticum aestivum (Wheat), partial (19%)					Triticum aestivum g6pdh mRNA for glucose-6-phosphate dehydrogenase, complete cds, clone:Tagpd1 [AB029454]		542778	AB029454	glucose-6-phosphate dehydrogenase	g6pdh				TC321209	Ta.54321
A_99_P220520	27668.7	62555.4	94458.8	23188.7	27766.7	30058.9	0.5	0.67	0.61	-0.75	-0.76	-0.5	2.41	0.000212425	0.05	down	P	P	P	P	P	P	FALSE										TC371333;TC445811;TC457138	homologue to UniRef100_Q84Q77 Cluster: 17.4 kDa class I heat shock protein 3; n=3; Oryza sativa|Rep: 17.4 kDa class I heat shock protein 3 - Oryza sativa subsp. japonica (Rice), partial (94%)					Triticum aestivum heat shock protein 16.9 (hsp16.9-10LC1) mRNA, partial cds [L37061]		543202	L37061	heat shock protein 16.9	hsp16.9-10LC1				TC352890	Ta.56886
A_99_P038229	47485.4	82220.7	117946	172.03	825.51	197.37	3.52	3.36	3.23	-4.67	-3.23	-5.25	217.44	0.000213089	0.05	down	P	P	P	P	P	M	FALSE										TC399674	similar to UniRef100_Q43771 Cluster: Flavonoid 7-O-methyltransferase; n=1; Hordeum vulgare|Rep: Flavonoid 7-O-methyltransferase - Hordeum vulgare (Barley), partial (72%)					BJ226428 Y. Ogihara unpublished cDNA library, Wh_dL Triticum aestivum cDNA clone whdl26h10 5', mRNA sequence [BJ226428]			BJ226428						TC307774	Ta.14165
A_99_P162102	24739.6	50430.8	87881.1	33313.6	36764.1	35220.2	0.29	0.35	0.43	-0.29	-0.41	-0.32	1.63	0.000217324	0.06	down	P	P	P	P	P	P	FALSE		IWGSC_MIPS_v2.2_HICONF	Traes_4DL_92CE4A8D1.1	Gene3D,PANTHER,Pfam,ProSiteProfiles,SUPERFAMILY	G3DSA:1.20.1050.10,G3DSA:3.40.30.10,PF13410,PF13417,PS50404,PS50405,PTHR11260,SSF47616,SSF52833	Glutathione S-transferase, C-terminal domain,Glutathione S-transferase, N-terminal domain,Soluble glutathione S-transferase C-terminal domain profile.,Soluble glutathione S-transferase N-terminal domain profile.	Molecular Function: protein binding (GO:0005515)	IPR004045,IPR010987,IPR012336,IPR017933,NULL	Glutathione S-transferase, C-terminal-like,Glutathione S-transferase, N-terminal,Glutathione S-transferase/chloride channel, C-terminal,NULL,Thioredoxin-like fold	CJ869211;TC371738	similar to UniRef100_Q9M578 Cluster: XIG; n=3; Oryza sativa|Rep: XIG - Oryza sativa (Rice), partial (38%)					Triticum aestivum mRNA for putative In2.1-like protein [Y17386]		543369	Y17386	cla30 protein	cla30				TC280294	Ta.55583
A_99_P531167	6710.4	12777.1	22737.2	3610.77	4413.59	5219.77	0.83	0.72	0.67	-1.02	-1.06	-0.67	3.17	0.000218204	0.06	down	P	P	P	P	P	P	FALSE										TC421143	similar to UniRef100_Q9LK88 Cluster: NADPH:quinone oxidoreductase; n=2; Arabidopsis thaliana|Rep: NADPH:quinone oxidoreductase - Arabidopsis thaliana (Mouse-ear cress), partial (52%)	GO:0005739[C](mitochondrion)	C	GR_protein|Q0JFY4~77.45~50		Rep: NADPH:quinone oxidoreductase - Arabidopsis thaliana (Mouse-ear cress), partial (35%) [TC352005]									TC352005	Ta.55632
A_99_P281816	13190.2	26032.2	41324.2	15570.2	19009.9	16992.8	0.47	0.46	0.29	-0.3	-0.31	-0.29	1.64	0.000223615	0.06	down	P	P	P	P	P	P	FALSE										CK197632;CK200309;TC395589	;
A_99_P465227	1097.82	2225.45	5870.14	745.45	858.28	965.12	0.75	0.57	0.9	-0.57	-0.72	-0.58	2.59	0.000224126	0.06	down	P	P	P	P	P	P	FALSE		IWGSC_MIPS_v2.2_HICONF,IWGSC_MIPS_v2.2_HICONF_unmapped	Traes_1DL_3DC184911.1,Traes_XX_521D04711.1	Gene3D,PANTHER,Pfam,SUPERFAMILY	G3DSA:3.40.50.720,PF01370,PTHR10366,PTHR10366:SF307,PTHR10366:SF9,SSF51735	NAD dependent epimerase/dehydratase family	GO:0003824|GO:0050662,Molecular Function: catalytic activity (GO:0003824), Biological Process: cellular metabolic process (GO:0044237), Molecular Function: coenzyme binding (GO:0050662)	IPR001509,IPR016040,NULL	NAD(P)-binding domain,NAD-dependent epimerase/dehydratase,NAD-dependent epimerase/dehydratase, N-terminal domain,NULL	TC413768	weakly similar to UniRef100_A7PC72 Cluster: Chromosome chr2 scaffold_11, whole genome shotgun sequence; n=1; Vitis vinifera|Rep: Chromosome chr2 scaffold_11, whole genome shotgun sequence - Vitis vinifera (Grape), partial (11%)					Rep: Chromosome chr2 scaffold_11, whole genome shotgun sequence - Vitis vinifera (Grape), partial (11%) [TC321475]									TC321475
A_99_P201056	14941.5	28895.1	51548.5	21587.3	27366	22375.3	0.23	0.19	0.27	-0.25	-0.19	-0.31	1.4	0.000225182	0.06	down	P	P	P	P	P	P	FALSE										TC385474;TC420511	similar to UniRef100_A7Q0E4 Cluster: Chromosome chr7 scaffold_42, whole genome shotgun sequence; n=1; Vitis vinifera|Rep: Chromosome chr7 scaffold_42, whole genome shotgun sequence - Vitis vinifera (Grape), partial (24%)														TC293887	Ta.6901
A_99_P196313	3649.02	9400.95	15603.2	2282.49	3677.48	2857.14	0.64	0.94	0.76	-0.96	-0.64	-0.86	3.05	0.000225889	0.06	down	P	P	P	P	P	P	FALSE		IWGSC_MIPS_v2.2_HICONF	Traes_5DL_20D8E1E0E.1	Gene3D,Pfam,SMART,SUPERFAMILY	G3DSA:1.10.110.10,PF14368,SM00499,SSF47699	Plant lipid transfer protein / seed storage protein / trypsin-alpha amylase inhibitor domain family,Probable lipid transfer		IPR016140,NULL	Bifunctional inhibitor/plant lipid transfer protein/seed storage helical domain,NULL	TC394319	weakly similar to UniRef100_A7PUC7 Cluster: Chromosome chr7 scaffold_31, whole genome shotgun sequence; n=1; Vitis vinifera|Rep: Chromosome chr7 scaffold_31, whole genome shotgun sequence - Vitis vinifera (Grape), partial (65%)	GO:0016023[C](cytoplasmic membrane-bound vesicle)	C	GR_protein|A2XMU5~86.36~75		Triticum aestivum alpha amylase inhibitor [DQ078270]		100192189	DQ078270	alpha amylase inhibitor/lipid transfer/seed storage protein	LOC100192189				TC302572	Ta.63539
A_99_P464492	8125.36	15802.5	22787.7	3358.08	4774.01	3375.73	1.23	1.16	0.81	-0.98	-0.81	-1.16	4.17	0.000226373	0.06	down	P	P	P	P	P	P	FALSE										TC413124	similar to UniRef100_Q49HE0 Cluster: 12-oxo-phytodienoic acid reductase; n=1; Zea mays|Rep: 12-oxo-phytodienoic acid reductase - Zea mays (Maize), partial (53%)	GO:0005739[C](mitochondrion);GO:0009536[C](plastid)	C	GR_protein|Q84QJ9~86.13~73;GR_protein|A3B9Z4~93.40~50		Rep: 12-oxo-phytodienoic acid reductase - Zea mays (Maize), partial (53%) [TC321072]							GO:0005739|GO:0009536		TC321072
A_99_P473972	72742.8	123793	136219	21228.8	18649	18571.9	1.58	1.49	1.05	-1.05	-1.51	-1.35	6.43	0.000231452	0.06	down	P	P	P	P	P	P	FALSE		IWGSC_MIPS_v2.2_HICONF	Traes_3B_D47C46EC2.1	Gene3D,PANTHER,Pfam,ProSiteProfiles,SUPERFAMILY	G3DSA:1.20.1050.10,G3DSA:3.40.30.10,PF00043,PF13417,PS50404,PS50405,PTHR11260,PTHR11260:SF38,SSF47616,SSF52833	Glutathione S-transferase, C-terminal domain,Glutathione S-transferase, N-terminal domain,Soluble glutathione S-transferase C-terminal domain profile.,Soluble glutathione S-transferase N-terminal domain profile.	Molecular Function: protein binding (GO:0005515)	IPR004045,IPR004046,IPR010987,IPR012336,IPR017933,NULL	Glutathione S-transferase, C-terminal,Glutathione S-transferase, C-terminal-like,Glutathione S-transferase, N-terminal,Glutathione S-transferase/chloride channel, C-terminal,NULL,Thioredoxin-like fold	TC422169	homologue to UniRef100_Q8GTB8 Cluster: Glutathione transferase F5; n=1; Triticum aestivum|Rep: Glutathione transferase F5 - Triticum aestivum (Wheat), partial (90%)					FGAS081165 Triticum aestivum FGAS: Library 3 Gate 6 Triticum aestivum cDNA, mRNA sequence [DR735495]		543000	DR735495	glutathione transferase F5	gstf5				TC326408	Ta.54501
A_99_P198116	1815.71	4161.35	7199.05	1075.73	1665.58	1242.73	0.74	0.83	0.59	-0.81	-0.59	-0.93	2.85	0.000231516	0.06	down	P	P	P	P	P	P	FALSE										TC399041	weakly similar to UniRef100_A7PD75 Cluster: Chromosome chr17 scaffold_12, whole genome shotgun sequence; n=1; Vitis vinifera|Rep: Chromosome chr17 scaffold_12, whole genome shotgun sequence - Vitis vinifera (Grape), partial (8%)					CJ954763 Y. Ogihara unpublished cDNA library, whchul Triticum aestivum cDNA clone whchul5j03 5', mRNA sequence [CJ954763]			CJ954763						TC307146	Ta.39151
A_99_P377117	978.18	2500.34	5796.28	925.73	1122.98	1156.36	0.46	0.61	0.75	-0.46	-0.54	-0.47	2.15	0.000232578	0.06	down	P	P	P	P	P	P	FALSE										TC428481	similar to UniRef100_Q12HX2 Cluster: Transposase IS116/IS110/IS902; n=1; Shewanella denitrificans OS217|Rep: Transposase IS116/IS110/IS902 - Shewanella denitrificans (strain OS217 / ATCC BAA-1090 / DSM 15013), partial (7%)					Rep: Sperm protamine-P1 - Chalinolobus beatrix (Beatrix's bat), partial (35%) [TC335772]									TC335772
A_99_P638156	5212.38	10511.5	18643.2	5803.69	7932.67	6235.3	0.4	0.37	0.31	-0.44	-0.31	-0.49	1.71	0.000233147	0.06	down	P	P	P	P	P	P	FALSE		IWGSC_MIPS_v2.2_HICONF	Traes_5DS_D357E8B8F.1	Gene3D,PANTHER,PIRSF,Pfam,SUPERFAMILY,TIGRFAM	G3DSA:1.10.1080.10,G3DSA:3.30.1490.50,G3DSA:3.30.1490.80,G3DSA:3.40.50.1760,PF03199,PF03917,PIRSF001558,PTHR11130,PTHR11130:SF0,SSF52440,SSF56059,TIGR01986	Eukaryotic glutathione synthase,Eukaryotic glutathione synthase, ATP binding domain,glut_syn_euk: glutathione synthetase	Molecular Function: glutathione synthase activity (GO:0004363), Molecular Function: ATP binding (GO:0005524),Molecular Function: glutathione synthase activity (GO:0004363), Molecular Function: ATP binding (GO:0005524), Biological Process: glutathione bios	IPR004887,IPR005615,IPR014042,IPR014049,IPR014709,IPR016185,NULL	Glutathione synthase domain,Glutathione synthase, N-terminal, eukaryotic,Glutathione synthase, alpha-helical, eukaryotic,Glutathione synthase, eukaryotic,Glutathione synthase, substrate-binding, eukaryotic,NULL,Pre-ATP-grasp domain	CK157783	homologue to UniRef100_Q2PZ33 Cluster: Glutathione synthetase; n=1; Hordeum vulgare|Rep: Glutathione synthetase - Hordeum vulgare (Barley), partial (26%)					Triticum aestivum mRNA for glutathione synthetase (gs3 gene) [AJ579382]		543031	AJ579382	glutathione synthetase	gs3				TC288041	Ta.5307
A_99_P339626	1299.49	2823.37	6494.73	1421.73	1604.47	1658.61	0.4	0.36	0.52	-0.36	-0.53	-0.43	1.83	0.000233749	0.06	down	P	P	P	P	P	P	FALSE										TC375072	weakly similar to UniRef100_Q9FQB3 Cluster: Glutathione S-transferase GST 26; n=1; Zea mays|Rep: Glutathione S-transferase GST 26 - Zea mays (Maize), partial (89%)	GO:0004364[M](glutathione transferase activity);GO:0005737[C](cytoplasm);GO:0005739[C](mitochondrion)	M;C	GR_protein|Q945W4~75.64~68;GR_protein|A2WU02~81.10~54	2.5.1.18;	Rep: Glutathione S-transferase GST 26 - Zea mays (Maize), partial (89%) [TC283632]									TC283632
A_99_P340081	910.28	2123.04	5118.41	982.78	1144.82	1203.65	0.37	0.36	0.54	-0.36	-0.5	-0.41	1.81	0.000237584	0.06	down	P	P	P	P	P	P	FALSE		IWGSC_MIPS_v2.2_HICONF	Traes_2AS_15D7300B6.1,Traes_2DS_9C0C983B2.1	Coils,Gene3D,PANTHER,PIRSF,Pfam,ProSiteProfiles,SMART,SUPERFAMILY	Coil,G3DSA:3.30.450.40,G3DSA:3.30.565.10,G3DSA:3.40.50.2300,PF00072,PF01590,PIRSF026389,PS50109,PS50110,PTHR24423,PTHR24423:SF360,SM00065,SM00448,SSF47384,SSF52172,SSF55781,SSF55874	Domain present in phytochromes and cGMP-specific phosphodiesterases.,GAF domain,Histidine kinase domain profile.,Response regulator receiver domain,Response regulatory domain profile.,cheY-homologous receiver domain	Molecular Function: ATP binding (GO:0005524),Molecular Function: phosphorelay response regulator activity (GO:0000156), Biological Process: phosphorelay signal transduction system (GO:0000160), Biological Process: regulation of transcription, DNA-dependen	IPR001789,IPR003018,IPR003594,IPR005467,IPR009082,IPR011006,IPR014525,NULL	CheY-like superfamily,GAF domain,Histidine kinase-like ATPase, ATP-binding domain,NULL,Signal transduction histidine kinase, core,Signal transduction histidine kinase, homodimeric domain,Signal transduction histidine kinase, hybrid-type, ethylene sensor,S	TC373256;TC438625;TC440874	;					Rep: Ethylene receptor - Zea mays (Maize), partial (8%) [TC347905]									TC281813	Ta.19688
A_99_P427937	30485.4	58536.8	89949.6	36846.7	46946.6	43026.7	0.34	0.31	0.24	-0.36	-0.29	-0.24	1.51	0.000240118	0.06	down	P	P	P	P	P	P	FALSE										CA665327;CK194269;TC395929;TC412655;TC434954	similar to UniRef100_P26517 Cluster: Glyceraldehyde-3-phosphate dehydrogenase, cytosolic; n=3; Hordeum vulgare|Rep: Glyceraldehyde-3-phosphate dehydrogenase, cytosolic - Hordeum vulgare (Barley), partial (16%)														TC295329	Ta.30768
A_99_P196941	846.64	1982.65	4555.49	1975.21	2550.68	2402.07	-0.12	-0.13	-0.08	0.08	0.1	0.12	1.16	0.000241037	0.06	up	P	P	P	P	P	P	FALSE										TC381816	weakly similar to UniRef100_A9V7E0 Cluster: Predicted protein; n=1; Monosiga brevicollis MX1|Rep: Predicted protein - Monosiga brevicollis MX1, partial (4%)					Rep: Predicted protein - Monosiga brevicollis MX1, partial (4%) [TC290310]									TC290310
A_99_P211341	22614.1	38943.6	77063.3	21279.8	24241.4	24443.7	0.57	0.4	0.61	-0.49	-0.58	-0.4	2.04	0.000244538	0.06	down	P	P	P	P	P	P	FALSE										CK192951;TC388900	UniRef100_Q6AHH4 Cluster: PTS system enzyme I; n=1; Leifsonia xyli subsp. xyli|Rep: PTS system enzyme I -, partial (2%)					Rep: Chromosome chr1 scaffold_166, whole genome shotgun sequence - Vitis vinifera (Grape), partial (54%) [TC297267]									TC297267	Ta.53887
A_99_P480559	4419.11	4911.73	9331.97	107.43	70.81	254.99	3.02	2.11	2.04	-2.4	-2.85	-2.04	28.5	0.000246571	0.06	down	P	P	P	P	M	P	FALSE										BQ902367;CA666657;CA669391;CA670205;TC448880	;														TC329883	Ta.5518
A_99_P228336	21745	38615.5	68152.4	22183.4	29482	26954.3	0.48	0.33	0.39	-0.49	-0.36	-0.33	1.74	0.000251097	0.06	down	P	P	P	P	P	P	FALSE										TC405836	similar to UniRef100_Q8RW00 Cluster: Glutathione transferase; n=1; Triticum aestivum|Rep: Glutathione transferase - Triticum aestivum (Wheat), partial (42%)														TC313816	Ta.55479
A_99_P244901	1264.34	2737.29	5680.76	3431.79	4106.27	3865.25	-0.16	-0.22	-0.26	0.23	0.16	0.21	1.34	0.000251594	0.06	up	P	P	P	P	P	P	FALSE		IWGSC_MIPS_v2.2_HICONF	Traes_4DL_021634BC0.1,Traes_4DL_8903CD702.1	Gene3D,PANTHER,PRINTS,Pfam,SMART,SUPERFAMILY	G3DSA:3.40.50.720,G3DSA:3.60.21.10,PF00149,PF03015,PF07993,PR00114,PTHR11011,PTHR11011:SF1,PTHR11668,PTHR11668:SF128,SM00156,SSF51735,SSF56300	Calcineurin-like phosphoesterase,Male sterility protein,Protein phosphatase 2A homologues, catalytic domain.,Serine/threonine phosphatase family signature	Molecular Function: fatty-acyl-CoA reductase (alcohol-forming) activity (GO:0080019),Molecular Function: hydrolase activity (GO:0016787)	IPR004843,IPR006186,IPR013120,IPR016040,IPR026055,NULL	Fatty acyl-CoA reductase,Male sterility, NAD-binding,NAD(P)-binding domain,NULL,Phosphoesterase domain,Serine/threonine-specific protein phosphatase/bis(5-nucleosyl)-tetraphosphatase	CA693427;DR732286;TC398607;TC403984;TC433584	;														TC311959	Ta.25030
A_99_P546587	250843	356873	387514	160001	190661	155384	0.65	0.57	0.44	-0.48	-0.44	-0.66	2.13	0.000251822	0.06	down	P	P	P	P	P	P	FALSE										TC450974	homologue to UniRef100_P26759 Cluster: Oxalate oxidase GF-3.8 precursor; n=1; Triticum aestivum|Rep: Oxalate oxidase GF-3.8 precursor - Triticum aestivum (Wheat), partial (95%)	GO:0008150[B](biological_process);GO:0016023[C](cytoplasmic membrane-bound vesicle)	B;C	TAIR|gene:2011305~78.29~59;GR_protein|A2XKX0~93.33~59		T.aestivum mRNA for germin-like protein 3 [Y09917]		543323	Y09917	pSBGer3 protein	pSBGer3				TC357859	Ta.35388
A_99_P261191	357.95	1023.46	2736.81	257.32	350.12	382.59	0.62	0.64	0.4	-0.44	-0.4	-0.49	2	0.000254361	0.06	down	P	P	P	P	P	P	FALSE										TC427131	homologue to UniRef100_A3FBF6 Cluster: WRKY transcription factor; n=1; Triticum aestivum|Rep: WRKY transcription factor - Triticum aestivum (Wheat), partial (62%)
A_99_P221036	1887.93	3834.32	6647.61	745.85	1073.89	772.29	1.14	1.05	0.8	-0.91	-0.8	-1.22	3.93	0.000256378	0.06	down	P	P	P	P	P	P	FALSE										TC432593	homologue to UniRef100_O65189 Cluster: Glucan endo-1,3-beta-glucosidase isoenzyme I; n=1; Hordeum vulgare|Rep: Glucan endo-1,3-beta-glucosidase isoenzyme I - Hordeum vulgare (Barley), partial (24%)					Rep: Glucan endo-1,3-beta-glucosidase isoenzyme I - Hordeum vulgare (Barley), partial (24%) [TC339783]									TC339783	Ta.8584
A_99_P242656	12922.5	19191	35740.5	5553.64	7566.07	7108.54	1.22	0.77	0.84	-0.97	-0.84	-0.77	3.51	0.000262822	0.06	down	P	P	P	P	P	P	FALSE		IWGSC_MIPS_v2.2_HICONF	Traes_3B_620A2C0FC.1	Gene3D,PANTHER,PRINTS,Pfam,ProSitePatterns,SUPERFAMILY	G3DSA:1.10.630.10,PF00067,PR00385,PR00463,PS00086,PTHR24298,SSF48264	Cytochrome P450,Cytochrome P450 cysteine heme-iron ligand signature.,E-class P450 group I signature,P450 superfamily signature	Molecular Function: iron ion binding (GO:0005506), Molecular Function: electron carrier activity (GO:0009055), Molecular Function: oxidoreductase activity, acting on paired donors, with incorporation or reduction of molecular oxygen (GO:0016705), Molecula	IPR001128,IPR002401,IPR017972,NULL	Cytochrome P450,Cytochrome P450, E-class, group I,Cytochrome P450, conserved site,NULL	CK196787;TC373868	weakly similar to UniRef100_P37114 Cluster: Trans-cinnamate 4-monooxygenase; n=1; Medicago sativa|Rep: Trans-cinnamate 4-monooxygenase - Medicago sativa (Alfalfa), partial (10%)														TC282412	Ta.64790
A_99_P235521	905.08	1798.97	4955.21	595.69	769.94	808.57	0.77	0.53	0.89	-0.54	-0.57	-0.53	2.44	0.00026585	0.06	down	P	P	P	P	P	P	FALSE		IWGSC_MIPS_v2.2_HICONF	Traes_2BL_5A50FDA1A.1	Gene3D,PANTHER,Pfam,ProSitePatterns,SUPERFAMILY,TIGRFAM	G3DSA:1.10.274.20,G3DSA:1.10.275.10,G3DSA:1.20.200.10,PF00221,PS00488,PTHR32364,PTHR32364:SF2,SSF48557,TIGR01226	Aromatic amino acid lyase,Phenylalanine and histidine ammonia-lyases signature.,phe_am_lyase: phenylalanine ammonia-lyase	Biological Process: biosynthetic process (GO:0009058), Molecular Function: ammonia-lyase activity (GO:0016841),Cellular Component: cytoplasm (GO:0005737), Biological Process: L-phenylalanine catabolic process (GO:0006559), Molecular Function: ammonia-lyas	IPR001106,IPR005922,IPR008948,IPR022313,IPR023144,IPR024083,NULL	Aromatic amino acid lyase,Fumarase/histidase, N-terminal,L-Aspartase-like,NULL,Phenylalanine ammonia-lyase,Phenylalanine ammonia-lyase, shielding domain,Phenylalanine/histidine ammonia-lyases, active site	CK155669	similar to UniRef100_Q9TNK4 Cluster: Photosystem I P700 chlorophyll A apoprotein; n=1; Anthoceros punctatus|Rep: Photosystem I P700 chlorophyll A apoprotein - Anthoceros punctatus (Hornwort), partial (13%)					Rep: Phenylalanine ammonia-lyase - Triticum aestivum (Wheat), partial (59%) [TC326678]									TC326678
A_99_P134660	1141.76	1980.51	5082.3	441.25	407.73	533.41	1.2	0.78	1.05	-0.78	-1.17	-0.96	3.96	0.00026726	0.06	down	P	P	P	P	P	P	FALSE		IWGSC_MIPS_v2.2_HICONF	Traes_6DL_98AA889EF1.1	Gene3D,Hamap,PANTHER,PIRSF,PRINTS,Pfam,SUPERFAMILY,TIGRFAM	G3DSA:3.40.1160.10,MF_00082_B,PF00696,PIRSF000728,PR00474,PTHR31567,PTHR31567:SF0,SSF53633,TIGR00761	Acetylglutamate kinase [argB].,Amino acid kinase family,Glutamate 5-kinase family signature,argB: acetylglutamate kinase	Biological Process: cellular amino acid biosynthetic process (GO:0008652),Molecular Function: acetylglutamate kinase activity (GO:0003991), Cellular Component: cytoplasm (GO:0005737), Biological Process: arginine biosynthetic process (GO:0006526),Molecula	IPR001048,IPR001057,IPR004662,NULL	Acetylglutamate kinase,Aspartate/glutamate/uridylate kinase,Glutamate/acetylglutamate kinase,NULL	TC443943		GO:0009536[C](plastid)	C	GR_protein|Q5KSL5~98.14~55		Triticum aestivum clone wlk1.pk0019.d6:fis, full insert mRNA sequence [BT009246]			BT009246						TC327428	Ta.48616
A_99_P198486	4265.24	8684.65	17399	4469.65	4591.77	4157.81	0.47	0.44	0.54	-0.44	-0.72	-0.7	2.16	0.00026741	0.06	down	P	P	P	P	P	P	FALSE										TC423183	weakly similar to UniRef100_A9U4M9 Cluster: Predicted protein; n=1; Physcomitrella patens subsp. patens|Rep: Predicted protein - Physcomitrella patens subsp. patens, partial (38%)					Rep: Predicted protein - Physcomitrella patens subsp. patens, partial (38%) [TC330601]									TC330601
A_99_P218041	2346.6	4599.63	8680.08	1629.54	1639.24	1515.87	0.8	0.68	0.6	-0.6	-0.92	-0.96	2.89	0.000269699	0.06	down	P	P	P	P	P	P	FALSE		IWGSC_MIPS_v2.2_HICONF	Traes_3B_D47C46EC2.1	Gene3D,PANTHER,Pfam,ProSiteProfiles,SUPERFAMILY	G3DSA:1.20.1050.10,G3DSA:3.40.30.10,PF00043,PF13417,PS50404,PS50405,PTHR11260,PTHR11260:SF38,SSF47616,SSF52833	Glutathione S-transferase, C-terminal domain,Glutathione S-transferase, N-terminal domain,Soluble glutathione S-transferase C-terminal domain profile.,Soluble glutathione S-transferase N-terminal domain profile.	Molecular Function: protein binding (GO:0005515)	IPR004045,IPR004046,IPR010987,IPR012336,IPR017933,NULL	Glutathione S-transferase, C-terminal,Glutathione S-transferase, C-terminal-like,Glutathione S-transferase, N-terminal,Glutathione S-transferase/chloride channel, C-terminal,NULL,Thioredoxin-like fold	TC372351	homologue to UniRef100_Q8GTB8 Cluster: Glutathione transferase F5; n=1; Triticum aestivum|Rep: Glutathione transferase F5 - Triticum aestivum (Wheat), complete					Rep: Glutathione transferase F5 - Triticum aestivum (Wheat), complete [TC280917]									TC280917
A_99_P193193	154.17	561.92	2081.02	82.15	66.91	155.01	0.82	0.51	0.72	-0.51	-0.71	-0.68	2.5	0.000275269	0.06	down	P	P	P	M	M	M	FALSE										TC406002	homologue to UniRef100_P93628 Cluster: Uroporphyrinogen III methyltransferase; n=1; Zea mays|Rep: Uroporphyrinogen III methyltransferase - Zea mays (Maize), partial (34%)					CJ733189 Y.Ogihara unpublished cDNA library Wh_SH Triticum aestivum cDNA clone whsh13a18 5', mRNA sequence [CJ733189]			CJ733189						TC313980	Ta.62618
A_99_P224186	16462	29952.5	32263.5	341.14	1192.8	717.89	2.86	2.74	1.98	-3.12	-1.98	-2.62	34.59	0.000278932	0.06	down	P	P	P	P	P	P	FALSE										TC441162	homologue to UniRef100_Q94F70 Cluster: Thaumatin-like protein; n=1; Triticum aestivum|Rep: Thaumatin-like protein - Triticum aestivum (Wheat), partial (51%)					FGAS014736 Triticum aestivum FGAS: Library 4 Gate 8 Triticum aestivum cDNA, mRNA sequence [CK162151]		543342	CK162151	thaumatin-like protein	Ta-TLP				TC348231	Ta.27762
A_99_P194448	7222.45	11982.7	23816.2	3064.98	2599.14	3222.97	1.23	0.93	1.05	-0.93	-1.48	-1.05	4.69	0.000281467	0.06	down	P	P	P	P	P	P	FALSE		IWGSC_MIPS_v2.2_HICONF_unmapped	Traes_XX_F689D518B.1	Gene3D,PANTHER,Pfam,SUPERFAMILY	G3DSA:3.20.20.70,PF00724,PTHR22893,PTHR22893:SF14,SSF51395	NADH:flavin oxidoreductase / NADH oxidase family	GO:0003824,GO:0010181|GO:0016491|GO:0055114	IPR001155,IPR013785	Aldolase-type TIM barrel,NADH:flavin oxidoreductase/NADH oxidase, N-terminal	TC411908	similar to UniRef100_A3QQM8 Cluster: 12-oxophytodienoic acid reductase 1; n=1; Setaria italica|Rep: 12-oxophytodienoic acid reductase 1 - Setaria italica (Foxtail millet), partial (97%)	GO:0005739[C](mitochondrion);GO:0006950[B](response to stress);GO:0006952[B](defense response);GO:0009536[C](plastid);GO:0009695[B](jasmonic acid biosynthetic process);GO:0016301[M](kinase activity);GO:0016629[M](12-oxophytodienoate reductase activity);GO:0030246[M](carbohydrate binding)	C;B;M	GR_protein|A2X642~84.25~72;GR_protein|Q84QK0~95.51~94;GR_protein|A2XTV7~85.53~70;TAIR|gene:1006229773~86.71~76;TAIR|gene:1005715153~87.18~75	;1.3.1.42	Rep: 12-oxophytodienoic acid reductase 1 - Setaria italica (Foxtail millet), partial (97%) [TC318554]									TC318554	Ta.1207
A_99_P542842	3142.64	6791.43	12825.5	9368.86	10593.8	9672.58	-0.22	-0.18	-0.21	0.3	0.18	0.21	1.35	0.000282979	0.06	up	P	P	P	P	P	P	FALSE		IWGSC_MIPS_v2.2_HICONF	Traes_4DS_BCEF8A384.1	PANTHER,Pfam	PF03911,PTHR13509	Sec61beta family		IPR005609,IPR016482	Preprotein translocase Sec, Sec61-beta subunit,Preprotein translocase Sec, Sec61-beta subunit, eukarya	CK206412;TC387035;TC449589	similar to UniRef100_Q2QYX6 Cluster: Sec61beta family protein, expressed; n=2; Oryza sativa|Rep: Sec61beta family protein, expressed - Oryza sativa subsp. japonica (Rice), partial (76%)					FGAS018005 Triticum aestivum FGAS: Library 5 GATE 7 Triticum aestivum cDNA, mRNA sequence [CK206412]			CK206412						TC356503	Ta.54451
A_99_P284511	14704.9	29426.2	49426.2	7651.23	8644.79	11066.1	0.78	0.78	0.76	-1.14	-1.27	-0.76	3.58	0.000289125	0.06	down	P	P	P	P	P	P	FALSE										TC403573		GO:0000786[C](nucleosome);GO:0003677[M](DNA binding);GO:0004033[M](aldo-keto reductase activity);GO:0005634[C](nucleus);GO:0005739[C](mitochondrion);GO:0006334[B](nucleosome assembly);GO:0007076[B](mitotic chromosome condensation);GO:0007283[B](spermatogenesis);GO:0008152[B](metabolic process);GO:0016491[M](oxidoreductase activity)	C;M;B	UniProtKB|P83215~83.33~75;TAIR|gene:1006229842~89.40~86;GR_protein|Q01LN8~92.08~85;TIGR_CMR|GSU_3126~73.99~52	;1.1.1.-;1										TC311576
A_99_P055400	1372.02	3323.05	6318.92	219.83	184.16	178.69	1.49	1.62	1.49	-1.49	-1.91	-2.5	11.37	0.000289504	0.06	down	P	P	P	P	P	M	FALSE										TC435925	similar to UniRef100_A7J617 Cluster: Cytochrome c oxidase subunit 1; n=1; Caprella unica|Rep: Cytochrome c oxidase subunit 1 - Caprella unica, partial (12%)					FGAS066418 Triticum aestivum FGAS: Library 2 Gate 3 Triticum aestivum cDNA, mRNA sequence [CV772025]			CV772025						TC343087	Ta.19935
A_99_P484782	469.92	869.89	2324.69	20.71	18.69	56.82	2.7	2.07	1.6	-1.88	-1.97	-1.6	15.47	0.000297049	0.06	down	P	P	P	M	M	M	FALSE		IWGSC_MIPS_v2.2_HICONF	Traes_5BL_1052591DC.1	PANTHER,Pfam	PF03018,PTHR21495,PTHR21495:SF26	Dirigent-like protein		IPR004265,NULL	NULL,Plant disease resistance response protein	TC424593		GO:0003674[M](molecular_function);GO:0006952[B](defense response);GO:0009807[B](lignan biosynthetic process);GO:0016023[C](cytoplasmic membrane-bound vesicle)	M;B;C	TAIR|gene:3433070~76.77~54;GR_protein|A3C977~82.35~50											TC331987	Ta.55207
A_99_P303796	6922.02	14121.9	25359.9	12747.1	15306	13548.7	0.09	0.08	0.06	-0.06	-0.08	-0.09	1.11	0.000297844	0.06	down	P	P	P	P	P	P	FALSE		IWGSC_MIPS_v2.2_HICONF	Traes_1AL_B3C5E0C2E.1	PANTHER	PTHR10052,PTHR10052:SF2		Molecular Function: structural constituent of ribosome (GO:0003735), Cellular Component: ribosome (GO:0005840), Biological Process: translation (GO:0006412)	IPR021138,NULL	NULL,Ribosomal protein L18a	CA614088	similar to UniRef100_A9AR42 Cluster: Extracellular solute-binding protein family 3 precursor; n=1; Burkholderia multivorans ATCC 17616|Rep: Extracellular solute-binding protein family 3 precursor - Burkholderia multivorans ATCC 17616, partial (5%)
A_99_P200671	20230.9	42026.2	66892.1	24775.8	28345.5	29111.2	0.31	0.39	0.29	-0.41	-0.48	-0.29	1.66	0.000298045	0.06	down	P	P	P	P	P	P	FALSE		IWGSC_MIPS_v2.2_HICONF	Traes_7AS_330661F08.1	Gene3D,PANTHER,Pfam,ProSiteProfiles,SMART,SUPERFAMILY	G3DSA:3.10.20.90,PF08325,PF09409,PS51397,PTHR23153,PTHR23153:SF2,SM00580,SSF143503,SSF54236	PUB domain,WLM domain,WLM domain profile.,domain in protein kinases, N-glycanases and other nuclear proteins	Molecular Function: protein binding (GO:0005515)	IPR006567,IPR013536,IPR018997,NULL	NULL,PUB domain,PUG domain,WLM	BJ275634;CJ591312;CK208806;TC380933	Human ribosomal DNA complete repeating unit;														TC355582	Ta.8759
A_99_P168849	1230.07	2415.86	5583.82	959.64	1138.5	982.07	0.69	0.48	0.6	-0.48	-0.6	-0.78	2.32	0.000305341	0.06	down	P	P	P	P	P	P	FALSE		IWGSC_MIPS_v2.2_HICONF	Traes_6AL_E38401887.1	PANTHER	PTHR31803,PTHR31803:SF0			NULL	NULL	TC380382;TC390336;TC461641	homologue to UniRef100_Q8S913 Cluster: Alternative oxidase; n=1; Triticum aestivum|Rep: Alternative oxidase - Triticum aestivum (Wheat), complete					Triticum aestivum mRNA for alternative oxidase, complete cds [AB078883]		542794	AB078883	alternative oxidase	Waox1c				TC298173	Ta.3379
A_99_P241861	1524.4	3350.6	6884.01	2206.85	2970.76	2484.25	0.18	0.17	0.19	-0.24	-0.17	-0.3	1.34	0.000309427	0.06	down	P	P	P	P	P	P	FALSE										CA635911;TC410105	similar to UniRef100_Q0J0L5 Cluster: Os09g0505700 protein; n=1; Oryza sativa Japonica Group|Rep: Os09g0505700 protein - Oryza sativa subsp. japonica (Rice), partial (17%)
A_99_P210426	1916.67	3250.71	3963.75	20.71	23.96	46.84	3.58	3.22	2.19	-2.87	-2.19	-3.04	52.31	0.000310161	0.06	down	P	P	P	M	M	M	FALSE		IWGSC_MIPS_v2.2_HICONF	Traes_3DL_85AC9E60D.1	Gene3D,PANTHER,Pfam,SUPERFAMILY	G3DSA:3.20.20.80,PF00332,PTHR32227,PTHR32227:SF33,SSF51445	Glycosyl hydrolases family 17	Molecular Function: catalytic activity (GO:0003824), Biological Process: carbohydrate metabolic process (GO:0005975),Molecular Function: hydrolase activity, hydrolyzing O-glycosyl compounds (GO:0004553), Biological Process: carbohydrate metabolic process	IPR000490,IPR013781,IPR017853,NULL	Glycoside hydrolase, catalytic domain,Glycoside hydrolase, family 17,Glycoside hydrolase, superfamily,NULL	TC395059	UniRef100_O82716 Cluster: Glucan endo-1,3-beta-D-glucosidase precursor; n=1; Triticum aestivum|Rep: Glucan endo-1,3-beta-D-glucosidase precursor - Triticum aestivum (Wheat), complete	GO:0004553[M](hydrolase activity, hydrolyzing O-glycosyl compounds)				Rep: Glucan endo-1,3-beta-D-glucosidase precursor - Triticum aestivum (Wheat), complete [TC303277]									TC303277
A_99_P445827	1342.99	2975.36	7012.84	1349.41	1519.93	1565.25	0.43	0.43	0.65	-0.43	-0.6	-0.51	2.04	0.000315169	0.07	down	P	P	P	P	P	P	FALSE		IWGSC_MIPS_v2.2_HICONF	Traes_1BS_AF5CD333E.1	Gene3D,PANTHER,Pfam,SUPERFAMILY,TIGRFAM	G3DSA:3.10.129.10,PF03061,PTHR12418,PTHR12418:SF4,SSF54637,TIGR00369	Thioesterase superfamily,unchar_dom_1: uncharacterized domain 1		IPR003736,IPR006683,NULL	NULL,Phenylacetic acid degradation-related domain,Thioesterase superfamily	TC400539	similar to UniRef100_Q0DKX1 Cluster: Os05g0137700 protein; n=1; Oryza sativa Japonica Group|Rep: Os05g0137700 protein - Oryza sativa subsp. japonica (Rice), partial (56%)	GO:0005575[C](cellular_component);GO:0008150[B](biological_process);GO:0016291[M](acyl-CoA thioesterase activity);													TC308836	Ta.55565
A_99_P527737	50359.2	85429.4	121609	32707.9	44920.8	35221	0.88	0.67	0.54	-0.73	-0.54	-0.74	2.59	0.000316294	0.07	down	P	P	P	P	P	P	FALSE		IWGSC_MIPS_v2.2_HICONF	Traes_5BL_5CED2C911.1	Gene3D,PANTHER,Pfam,SUPERFAMILY,TIGRFAM	G3DSA:3.10.400.10,G3DSA:3.40.50.620,PF01747,PF14306,PTHR24799,PTHR24799:SF1,SSF52374,SSF88697,TIGR00339	ATP-sulfurylase,PUA-like domain,sopT: sulfate adenylyltransferase	Biological Process: sulfate assimilation (GO:0000103), Molecular Function: sulfate adenylyltransferase (ATP) activity (GO:0004781),Molecular Function: sulfate adenylyltransferase (ATP) activity (GO:0004781)	IPR002650,IPR014729,IPR015947,IPR024951,IPR025980,NULL	ATP-sulfurylase PUA-like domain,NULL,PUA-like domain,Rossmann-like alpha/beta/alpha sandwich fold,Sulphate adenylyltransferase,Sulphate adenylyltransferase catalytic domain	CK196968;TC369899	similar to UniRef100_O48888 Cluster: ATP sulfurylase; n=1; Zea mays|Rep: ATP sulfurylase - Zea mays (Maize), partial (8%)					Rep: ATP sulfurylase - Zea mays (Maize), partial (8%) [TC350670]									TC350670	Ta.9352
A_99_P460017	2768.67	5439.89	11140.3	889.27	1787.09	1631.77	0.98	0.87	0.94	-1.41	-0.87	-0.92	4.01	0.000319118	0.07	down	P	P	P	P	P	P	FALSE										CJ560868;TC375395;TC376481;TC410837;TC434580	similar to UniRef100_A7YA66 Cluster: PR17d precursor; n=1; Hordeum vulgare subsp. vulgare|Rep: PR17d precursor - Hordeum vulgare var. distichum (Two-rowed barley), partial (77%)					Triticum aestivum mRNA, clone WCI-5, complete cds [U32431]		543235	U32431	hypothetical LOC543235	LOC543235				TC318423	Ta.56911
A_99_P045527	9918.92	22529.5	29634.2	49.45	310.96	283.88	2.95	3.14	2.68	-4.44	-2.68	-3.07	80.54	0.000320724	0.07	down	P	P	P	M	P	P	FALSE		IWGSC_MIPS_v2.2_HICONF	Traes_4DS_6A7D1C662.1	PANTHER,Pfam,ProSiteProfiles,SMART	PF03181,PS51277,PTHR31236,PTHR31236:SF0,SM01045	BURP domain,BURP domain profile.		IPR004873,NULL	BURP domain,NULL	TC406967	weakly similar to UniRef100_Q70KG5 Cluster: RAFTIN1a protein; n=1; Triticum aestivum|Rep: RAFTIN1a protein - Triticum aestivum (Wheat), partial (54%)					CJ808899 Y. Ogihara unpublished cDNA library, whsct Triticum aestivum cDNA clone whsct6g20 5', mRNA sequence [CJ808899]			CJ808899						TC314916	Ta.16683
A_99_P342231	816.83	1955.94	4290.42	2126.6	2928.84	2616.95	-0.18	-0.16	-0.24	0.16	0.26	0.23	1.34	0.000326401	0.07	up	P	P	P	P	P	P	FALSE		IWGSC_MIPS_v2.2_HICONF	Traes_1DL_63EE6F976.1	PANTHER,Pfam	PF02096,PTHR12428,PTHR12428:SF3	60Kd inner membrane protein	Cellular Component: integral to membrane (GO:0016021), Biological Process: protein insertion into membrane (GO:0051205)	IPR001708,NULL	Membrane insertase OXA1/ALB3/YidC,NULL	TC382336		GO:0005739[C](mitochondrion);GO:0016020[C](membrane)	C	GR_protein|Q8LNI1~86.16~54;GR_protein|A2Z9F5~86.16~54											TC290833
A_99_P527802	41712.5	72715	74919.3	6522.38	9462.58	8226.25	2.12	1.96	1.26	-1.46	-1.26	-1.28	8.69	0.000330539	0.07	down	P	P	P	P	P	P	FALSE										CA683650;CV767726;CV782663;GH723646;GH723939	homologue to UniRef100_Q9SM35 Cluster: Germin-like protein precursor; n=1; Triticum aestivum|Rep: Germin-like protein precursor - Triticum aestivum (Wheat), partial (47%)					FGAS000391 Triticum aestivum FGAS: Library 2 Gate 3 Triticum aestivum cDNA, mRNA sequence [DR740444]		543438	DR740444	germin-like protein	glp2b				TC350688	Ta.169
A_99_P367447	801.17	1535.91	3665.1	290.26	330.58	482.34	1.11	0.78	0.7	-0.84	-0.99	-0.7	3.28	0.000332501	0.07	down	P	P	P	P	P	P	FALSE										TC440022															TC347154
A_99_P262051	808.38	1892.3	3665.14	72.01	112.15	118.96	1.78	1.76	1.36	-1.74	-1.36	-2.3	10.89	0.000343877	0.07	down	P	P	P	M	M	M	FALSE		IWGSC_MIPS_v2.2_HICONF	Traes_3B_8732922B8.1	Gene3D,PANTHER,PRINTS,Pfam,ProSitePatterns,ProSiteProfiles,SUPERFAMILY	G3DSA:1.10.420.10,G3DSA:1.10.520.10,PF00141,PR00458,PR00461,PS00435,PS00436,PS50873,PTHR31537,PTHR31537:SF0,SSF48113	Haem peroxidase superfamily signature,Peroxidase,Peroxidases active site signature.,Peroxidases proximal heme-ligand signature.,Plant heme peroxidase family profile.,Plant peroxidase signature	Molecular Function: peroxidase activity (GO:0004601), Biological Process: oxidation-reduction process (GO:0055114),Molecular Function: peroxidase activity (GO:0004601), Biological Process: response to oxidative stress (GO:0006979), Molecular Function: hem	IPR000823,IPR002016,IPR010255,IPR019793,IPR019794,NULL	Haem peroxidase,Haem peroxidase, plant/fungal/bacterial,NULL,Peroxidase, active site,Peroxidases heam-ligand binding site,Plant peroxidase	TC451937	weakly similar to UniRef100_Q94IQ1 Cluster: Peroxidase; n=1; Nicotiana tabacum|Rep: Peroxidase - Nicotiana tabacum (Common tobacco), partial (10%)					Rep: Peroxidase - Nicotiana tabacum (Common tobacco), partial (10%) [TC358800]									TC358800
A_99_P469882	2072.9	3961.06	7151.55	1110.17	1742.78	1623.81	0.9	0.74	0.56	-0.79	-0.56	-0.59	2.62	0.000348371	0.07	down	P	P	P	P	P	P	FALSE										TC413969;TC416508	weakly similar to UniRef100_Q011H9 Cluster: HUA enhancer 2; n=1; Ostreococcus tauri|Rep: HUA enhancer 2 - Ostreococcus tauri, partial (3%)					CJ873852 Y. Ogihara unpublished cDNA library, whthls Triticum aestivum cDNA clone whthls13g14 5', mRNA sequence [CJ873852]			CJ873852						TC324129	Ta.47697
A_99_P267456	2811.2	6239.17	11168.1	2744.38	3564.98	2669.42	0.5	0.58	0.45	-0.47	-0.45	-0.72	2.1	0.000349379	0.07	down	P	P	P	P	P	P	FALSE		IWGSC_MIPS_v2.2_HICONF	Traes_6AS_DD357E6A8.1	Gene3D,PANTHER,Pfam,ProSitePatterns,ProSiteProfiles,SMART,SUPERFAMILY	G3DSA:3.40.250.10,PF00581,PS00380,PS00683,PS50206,PTHR11364,PTHR11364:SF0,SM00450,SSF52821	Rhodanese C-terminal signature.,Rhodanese Homology Domain,Rhodanese domain profile.,Rhodanese signature 1.,Rhodanese-like domain	Molecular Function: thiosulfate sulfurtransferase activity (GO:0004792)	IPR001307,IPR001763,NULL	NULL,Rhodanese-like domain,Thiosulphate sulfurtransferase, conserved site	TC379257;TC379347	homologue to UniRef100_Q94C43 Cluster: Thiosulfate transferase; n=1; Triticum aestivum|Rep: Thiosulfate transferase - Triticum aestivum (Wheat), partial (65%)														TC287770	Ta.56731
A_99_P014684	2769.16	5915.31	12377.5	1320.63	2526.26	1875.41	0.7	0.71	0.82	-1.2	-0.7	-1.01	3.3	0.000349899	0.07	down	P	P	P	P	P	P	FALSE		IWGSC_MIPS_v2.2_HICONF	Traes_4DL_BD4D4D652.1	Gene3D,PANTHER,Pfam,SUPERFAMILY	G3DSA:2.30.240.10,PF04398,PTHR31676,PTHR31676:SF0,SSF141562	Protein of unknown function, DUF538		IPR007493,NULL	NULL,Protein of unknown function DUF538	TC389242	similar to UniRef100_Q10MS6 Cluster: Expressed protein; n=1; Oryza sativa Japonica Group|Rep: Expressed protein - Oryza sativa subsp. japonica (Rice), complete	GO:0003674[M](molecular_function);GO:0005575[C](cellular_component);GO:0008150[B](biological_process)	M;C;B	TAIR|gene:2097667~83.65~94		FGAS062698 Triticum aestivum FGAS: Library 2 Gate 3 Triticum aestivum cDNA, mRNA sequence [CV768307]			CV768307						TC297593	Ta.6155
A_99_P486967	28.64	247.26	802.62	133.16	155.16	200.51	-0.6	-0.91	-0.97	0.87	0.84	0.6	3.04	0.000352391	0.07	up	M	M	M	P	P	M	FALSE		IWGSC_MIPS_v2.2_HICONF	Traes_7DS_0B35A898D.1	Gene3D,SUPERFAMILY	G3DSA:1.25.10.10,SSF48371		Molecular Function: binding (GO:0005488)	IPR011989,IPR016024	Armadillo-like helical,Armadillo-type fold	TC425701	similar to UniRef100_Q0D9C6 Cluster: Os06g0726900 protein; n=1; Oryza sativa Japonica Group|Rep: Os06g0726900 protein - Oryza sativa subsp. japonica (Rice), partial (22%)					Rep: Os06g0726900 protein - Oryza sativa subsp. japonica (Rice), partial (22%) [TC333079]									TC333079
A_99_P206086	4705.15	9226.78	18321.8	12142.3	15231.4	13848.2	-0.16	-0.23	-0.14	0.14	0.19	0.22	1.29	0.000356756	0.07	up	P	P	P	P	P	P	FALSE										TC443823	homologue to UniRef100_Q5I7L4 Cluster: 60S ribosomal protein L6; n=1; Triticum aestivum|Rep: 60S ribosomal protein L6 - Triticum aestivum (Wheat), partial (21%)					Rep: 60S ribosomal protein L6 - Triticum aestivum (Wheat), partial (21%) [TC350851]									TC350851	Ta.54389
A_99_P032959	2767.83	8148.06	12451.4	1458.66	1672.31	2086.14	0.78	1.25	0.92	-0.99	-1.15	-0.78	3.9	0.000367018	0.07	down	P	P	P	P	P	P	FALSE		IWGSC_MIPS_v2.2_HICONF	Traes_7BL_A002364C5.1	Gene3D,PANTHER,Pfam,ProSiteProfiles,SMART,SUPERFAMILY	G3DSA:1.10.260.40,PF01381,PS50943,PTHR10245,SM00530,SSF47413	Cro/C1-type HTH domain profile.,Helix-turn-helix,Helix-turn-helix XRE-family like proteins	Molecular Function: DNA binding (GO:0003677),Molecular Function: sequence-specific DNA binding (GO:0043565)	IPR001387,IPR010982,NULL	Cro/C1-type helix-turn-helix domain,Lambda repressor-like, DNA-binding domain,NULL	TC432873	similar to UniRef100_A7PER5 Cluster: Chromosome chr11 scaffold_13, whole genome shotgun sequence; n=1; Vitis vinifera|Rep: Chromosome chr11 scaffold_13, whole genome shotgun sequence - Vitis vinifera (Grape), partial (87%)	GO:0003677[M](DNA binding);GO:0003700[M](transcription factor activity);GO:0003713[M](transcription coactivator activity);GO:0005634[C](nucleus);GO:0005730[C](nucleolus);GO:0005737[C](cytoplasm);GO:0006350[B](transcription);GO:0009408[B](response to heat);GO:0009414[B](response to water deprivation);GO:0009536[C](plastid);GO:0009723[B](response to ethylene stimulus);GO:0009737[B](response to absc…	M;C;B	TAIR|gene:3436418~80.41~68;TAIR|gene:2091746~79.67~83;TAIR|gene:2098993~75.23~77;GR_protein|A2YUJ5~76.19~74		Rep: Chromosome chr11 scaffold_13, whole genome shotgun sequence - Vitis vinifera (Grape), partial (87%) [TC340066]									TC340066	Ta.12225
A_99_P134355	3206.94	6054.59	12302.4	3091.56	3394.33	3679.39	0.55	0.4	0.47	-0.45	-0.66	-0.4	1.98	0.000368189	0.07	down	P	P	P	P	P	P	FALSE		IWGSC_MIPS_v2.2_HICONF	Traes_4DS_AEB645E0A.1	Gene3D,Hamap,PANTHER,Pfam,ProSitePatterns,SMART,SUPERFAMILY,TIGRFAM	G3DSA:3.30.360.10,G3DSA:3.40.50.720,MF_00150,PF01118,PF02774,PS01224,PTHR32338,PTHR32338:SF1,SM00859,SSF51735,SSF55347,TIGR01850	N-acetyl-gamma-glutamyl-phosphate reductase [argC].,N-acetyl-gamma-glutamyl-phosphate reductase active site.,Semialdehyde dehydrogenase, NAD binding domain,Semialdehyde dehydrogenase, dimerisation domain,argC: N-acetyl-gamma-glutamyl-phosphate reductase	Molecular Function: N-acetyl-gamma-glutamyl-phosphate reductase activity (GO:0003942), Biological Process: arginine biosynthetic process (GO:0006526), Biological Process: oxidation-reduction process (GO:0055114),Molecular Function: N-acetyl-gamma-glutamyl	IPR000534,IPR000706,IPR012280,IPR016040,IPR023013,NULL	N-acetyl-gamma-glutamyl-phosphate reductase, active site,N-acetyl-gamma-glutamyl-phosphate reductase, type 1,NAD(P)-binding domain,NULL,Semialdehyde dehydrogenase, NAD-binding,Semialdehyde dehydrogenase, dimerisation domain	TC371523;TC409871	homologue to UniRef100_A2XJK9 Cluster: N-acetyl-gamma-glutamyl-phosphate reductase; n=1; Oryza sativa Indica Group|Rep: N-acetyl-gamma-glutamyl-phosphate reductase - Oryza sativa subsp. indica (Rice), partial (44%)					Triticum aestivum clone wlm96.pk037.f18:fis, full insert mRNA sequence [BT009392]			BT009392							Ta.48543
A_99_P000451	19803.4	39010.2	68445.8	35613.6	42265.1	38631.5	0.07	0.09	0.12	-0.1	-0.11	-0.07	1.14	0.000369307	0.07	down	P	P	P	P	P	P	FALSE		IWGSC_MIPS_v2.2_HICONF	Traes_4BL_5A55280B4.1	Gene3D,PANTHER,Pfam,ProSitePatterns,SMART,SUPERFAMILY	G3DSA:2.10.25.10,PF12662,PS01187,PTHR22765,PTHR22765:SF21,SM00179,SSF57184	Calcium-binding EGF-like domain,Calcium-binding EGF-like domain signature.,Complement Clr-like EGF-like	Molecular Function: calcium ion binding (GO:0005509)	IPR001881,IPR009030,IPR018097,IPR026823,NULL	Complement Clr-like EGF domain,EGF-like calcium-binding domain,EGF-like calcium-binding, conserved site,Insulin-like growth factor binding protein, N-terminal,NULL	CA601815;CA695208;TC384984	UniRef100_P93645 Cluster: Vacuolar sorting receptor homolog; n=1; Zea mays|Rep: Vacuolar sorting receptor homolog - Zea mays (Maize), partial (14%)					Triticum aestivum vacuolar targeting receptor bp-80 mRNA, complete cds [AF161719]		542845	AF161719	vacuolar targeting receptor bp-80	LOC542845				TC293433	Ta.248
A_99_P498457	7876.2	13103.1	29714.2	4075.65	6568.45	5191.55	0.92	0.62	0.96	-0.98	-0.62	-0.81	3.13	0.000372279	0.07	down	P	P	P	P	P	P	FALSE		IWGSC_MIPS_v2.2_HICONF	Traes_2DL_47E335BA6.1	Gene3D,PANTHER,Pfam,ProSitePatterns,SUPERFAMILY	G3DSA:3.20.20.100,PF00248,PS00063,PTHR11732,PTHR11732:SF34,SSF51430	Aldo/keto reductase family,Aldo/keto reductase family putative active site signature.	Molecular Function: oxidoreductase activity (GO:0016491), Biological Process: oxidation-reduction process (GO:0055114)	IPR001395,IPR018170,IPR023210,NULL	Aldo/keto reductase,Aldo/keto reductase, conserved site,NADP-dependent oxidoreductase domain,NULL	TC389678;TC431053	weakly similar to UniRef100_A7P421 Cluster: Chromosome chr1 scaffold_5, whole genome shotgun sequence; n=1; Vitis vinifera|Rep: Chromosome chr1 scaffold_5, whole genome shotgun sequence - Vitis vinifera (Grape), partial (71%)					Rep: Reductase 1 - Hydrangea macrophylla (Bigleaf hydrangea), partial (19%) [TC338260]									TC338260	Ta.9399
A_99_P227976	930.65	1825.77	4631.07	781.08	972.12	906.75	0.65	0.39	0.59	-0.39	-0.46	-0.55	2.02	0.000374768	0.07	down	P	P	P	P	P	P	FALSE										TC406527;TC455016															TC361874	Ta.4479
A_99_P146212	3187.56	5478.68	11676	1285.63	1065.97	1556.58	1.21	0.92	1.05	-0.92	-1.47	-0.95	4.53	0.000380857	0.07	down	P	P	P	P	P	P	FALSE										TC409931		GO:0005739[C](mitochondrion);GO:0016020[C](membrane)	C	GR_protein|A2YU81~97.73~59;GR_protein|A2ZPS4~93.46~51		OV.108F09F010206 OV Triticum aestivum cDNA clone OV108F09, mRNA sequence [CD937862]			CD937862						TC317797	Ta.51852
A_99_P005916	256.2	942.61	2957.21	108.95	100.29	153.94	0.81	1.07	1.24	-0.81	-0.99	-1.3	4.24	0.000392784	0.07	down	P	P	P	P	P	M	FALSE										TC435335						BJ222289 Y. Ogihara unpublished cDNA library, Wh_dL Triticum aestivum cDNA clone whdl12l02 5', mRNA sequence [BJ222289]			BJ222289						TC342527	Ta.3104
A_99_P218451	3158.45	6816.24	9787.89	1560.6	2191.42	1706.25	1.09	1.13	0.68	-0.78	-0.68	-0.93	3.41	0.000397908	0.07	down	P	P	P	P	P	P	FALSE										TC370729	UniRef100_Q8GTB8 Cluster: Glutathione transferase F5; n=1; Triticum aestivum|Rep: Glutathione transferase F5 - Triticum aestivum (Wheat), complete
A_99_P546362	968.48	2242.83	5452.79	656.88	634.63	881.69	0.64	0.64	0.84	-0.65	-1.01	-0.64	2.8	0.00039889	0.07	down	P	P	P	P	P	P	FALSE		IWGSC_MIPS_v2.2_HICONF	Traes_1DL_7646E144F.1	Gene3D,PANTHER,Pfam,SUPERFAMILY	G3DSA:3.20.20.70,PF03060,PTHR32332,PTHR32332:SF0,SSF51412	Nitronate monooxygenase	Molecular Function: catalytic activity (GO:0003824),Molecular Function: nitronate monooxygenase activity (GO:0018580), Biological Process: oxidation-reduction process (GO:0055114)	IPR004136,IPR013785,NULL	2-nitropropane dioxygenase, NPD,Aldolase-type TIM barrel,NULL	TC450904	similar to UniRef100_Q0J4W4 Cluster: Os08g0485400 protein; n=1; Oryza sativa Japonica Group|Rep: Os08g0485400 protein - Oryza sativa subsp. japonica (Rice), partial (96%)	GO:0008152[B](metabolic process);GO:0009610[B](response to symbiotic fungus);GO:0016491[M](oxidoreductase activity)	B;M	TAIR|gene:2173412~84.62~75	;1	Rep: Os08g0485400 protein - Oryza sativa subsp. japonica (Rice), partial (95%) [TC357778]									TC357778
A_99_P242776	1972.45	3395.48	8844.39	593.67	1167.71	940.27	1.11	0.77	1.19	-1.25	-0.77	-1.04	4.16	0.000400885	0.07	down	P	P	P	P	P	P	FALSE										TC376481	similar to UniRef100_A7YA66 Cluster: PR17d precursor; n=1; Hordeum vulgare subsp. vulgare|Rep: PR17d precursor - Hordeum vulgare var. distichum (Two-rowed barley), partial (77%)	GO:0006952[B](defense response)	B	TAIR|gene:2041838~82.20~52		Triticum aestivum mRNA, clone WCI-5, complete cds [U32431]		543235	U32431	hypothetical LOC543235	LOC543235				TC285059	Ta.56911
A_99_P314711	3668.59	8406.64	14750.7	2581.93	3532.41	3942.91	0.53	0.65	0.54	-0.92	-0.82	-0.53	2.52	0.000403474	0.07	down	P	P	P	P	P	P	FALSE										TC378159	similar to UniRef100_Q945E9 Cluster: Pathogen-related protein; n=3; Oryza sativa|Rep: Pathogen-related protein - Oryza sativa (Rice), complete	GO:0009536[C](plastid)	C	GR_protein|A3AH26~91.03~100
A_99_P372352	92.32	502.45	1645.17	424.23	752.12	772.32	-0.59	-0.53	-0.7	0.53	0.87	0.87	2.58	0.00040404	0.07	up	P	P	P	P	P	P	FALSE										BJ263461;TC424229	similar to UniRef100_A7QNB4 Cluster: Chromosome chr2 scaffold_132, whole genome shotgun sequence; n=1; Vitis vinifera|Rep: Chromosome chr2 scaffold_132, whole genome shotgun sequence - Vitis vinifera (Grape), partial (62%)	GO:0003674[M](molecular_function);GO:0005575[C](cellular_component);GO:0008150[B](biological_process);GO:0009536[C](plastid)	M;C;B	TAIR|gene:2162146~76.36~56;GR_protein|A3BC93~92.86~52		Rep: Chromosome chr2 scaffold_132, whole genome shotgun sequence - Vitis vinifera (Grape), partial (62%) [TC331629]									TC331629
A_99_P224571	1770.37	3678.78	7459.37	5429.64	6406.35	5429.1	-0.2	-0.27	-0.26	0.35	0.29	0.2	1.44	0.000405343	0.07	up	P	P	P	P	P	P	FALSE										TC440852	homologue to UniRef100_Q7X9K6 Cluster: 40S ribosomal protein; n=1; Triticum aestivum|Rep: 40S ribosomal protein - Triticum aestivum (Wheat), partial (93%)
A_99_P235516	1273.66	2932.86	6360.94	623.36	852.98	1174.57	0.63	0.67	0.74	-1.09	-1.05	-0.63	3.06	0.000406688	0.07	down	P	P	P	P	P	P	FALSE		IWGSC_MIPS_v2.2_HICONF	Traes_2AL_9D78F85E2.1	Gene3D,PANTHER,Pfam,ProSitePatterns,SUPERFAMILY,TIGRFAM	G3DSA:1.10.274.20,G3DSA:1.10.275.10,G3DSA:1.20.200.10,PF00221,PS00488,PTHR32364,PTHR32364:SF2,SSF48557,TIGR01226	Aromatic amino acid lyase,Phenylalanine and histidine ammonia-lyases signature.,phe_am_lyase: phenylalanine ammonia-lyase	Biological Process: biosynthetic process (GO:0009058), Molecular Function: ammonia-lyase activity (GO:0016841),Cellular Component: cytoplasm (GO:0005737), Biological Process: L-phenylalanine catabolic process (GO:0006559), Molecular Function: ammonia-lyas	IPR001106,IPR005922,IPR008948,IPR022313,IPR023144,IPR024083,NULL	Aromatic amino acid lyase,Fumarase/histidase, N-terminal,L-Aspartase-like,NULL,Phenylalanine ammonia-lyase,Phenylalanine ammonia-lyase, shielding domain,Phenylalanine/histidine ammonia-lyases, active site	CA651962;CA686249	;															Ta.59925
A_99_P209706	5094.47	8952.17	16046.8	4393.7	5807.38	5074.14	0.7	0.48	0.41	-0.48	-0.41	-0.44	1.97	0.000415114	0.08	down	P	P	P	P	P	P	FALSE		IWGSC_MIPS_v2.2_HICONF	Traes_3B_DB22B1280.1	Gene3D,PANTHER,Pfam,SUPERFAMILY	G3DSA:2.130.10.10,PF05694,PTHR23300,PTHR23300:SF0,SSF75011	56kDa selenium binding protein (SBP56)	Molecular Function: protein binding (GO:0005515),Molecular Function: selenium binding (GO:0008430)	IPR008826,IPR015943,NULL	NULL,Selenium-binding protein,WD40/YVTN repeat-like-containing domain	TC414111	similar to UniRef100_A7Q737 Cluster: Chromosome chr5 scaffold_58, whole genome shotgun sequence; n=1; Vitis vinifera|Rep: Chromosome chr5 scaffold_58, whole genome shotgun sequence - Vitis vinifera (Grape), partial (70%)	GO:0000302[B](response to reactive oxygen species);GO:0003674[M](molecular_function);GO:0005575[C](cellular_component);GO:0005739[C](mitochondrion);GO:0006950[B](response to stress);GO:0008150[B](biological_process);GO:0008430[M](selenium binding);GO:0009536[C](plastid);GO:0009617[B](response to bacterium);GO:0010193[B](response to ozone);GO:0010197[B](polar nucleus fusion);GO:0016023[C](cytoplas…	B;M;C	TAIR|gene:3355116~83.10~89;TAIR|gene:1009021152~81.94~87;TAIR|gene:2095182~90.33~69;TAIR|gene:2134567~83.10~89;TAIR|gene:2129350~91.49~67;RGD|620571~78.54~55;TAIR|gene:2129355~90.52~67;GR_protein|A2X725~80.00~58		Rep: Chromosome chr5 scaffold_58, whole genome shotgun sequence - Vitis vinifera (Grape), partial (70%) [TC353817]									TC353817	Ta.28612
A_99_P150307	1774.81	3610.94	5444.85	443.96	444.45	644.62	1.56	1.46	0.94	-1.01	-1.3	-0.94	5.31	0.000416372	0.08	down	P	P	P	P	P	P	FALSE										TC444513	weakly similar to UniRef100_Q8LGN6 Cluster: Glutathione-S-transferase Cla47; n=1; Triticum aestivum|Rep: Glutathione-S-transferase Cla47 - Triticum aestivum (Wheat), partial (12%)					CJ875925 Y. Ogihara unpublished cDNA library, whthls Triticum aestivum cDNA clone whthls1b06 5', mRNA sequence [CJ875925]			CJ875925						TC351559	Ta.52841
A_99_P225476	252749	376328	397292	160725	140981	136683	0.64	0.64	0.52	-0.52	-0.89	-0.87	2.58	0.000417211	0.08	down	P	P	P	P	P	P	FALSE		IWGSC_MIPS_v2.2_HICONF	Traes_4BS_9BDCDFB99.1	Gene3D,PANTHER,PRINTS,Pfam,ProSitePatterns,SMART,SUPERFAMILY	G3DSA:2.60.120.10,PF00190,PR00325,PS00725,PTHR31238,SM00835,SSF51182	Cupin,Germin family signature.,Germin signature	Molecular Function: manganese ion binding (GO:0030145),Molecular Function: nutrient reservoir activity (GO:0045735)	IPR001929,IPR006045,IPR011051,IPR014710,IPR019780,NULL	Cupin 1,Germin,Germin, manganese binding site,NULL,RmlC-like cupin domain,RmlC-like jelly roll fold	CA647023;TC372166;TC410892	homologue to UniRef100_Q0GR11 Cluster: Germin-like protein 1a; n=1; Hordeum vulgare subsp. vulgare|Rep: Germin-like protein 1a - Hordeum vulgare var. distichum (Two-rowed barley), partial (57%)					CJ778677 Y. Ogihara unpublished cDNA library, whatl Triticum aestivum cDNA clone whatl26j10 5', mRNA sequence [CJ778677]		543324	CJ778677	pSBGer4 protein	pSBGer4				TC280729	Ta.50577
A_99_P559742	2733.17	6178.66	13047.3	3307.05	4169.62	3460.28	0.35	0.45	0.58	-0.35	-0.35	-0.47	1.81	0.000417528	0.08	down	P	P	P	P	P	P	FALSE										TC455912	similar to UniRef100_Q0JBB9 Cluster: Os04g0543500 protein; n=1; Oryza sativa Japonica Group|Rep: Os04g0543500 protein - Oryza sativa subsp. japonica (Rice), partial (46%)					Rep: Os04g0543500 protein - Oryza sativa subsp. japonica (Rice), partial (46%) [TC362630]									TC362630	Ta.13856
A_99_P132845	18.35	254.79	855.3	20.71	19.1	46.84	0.29	0.45	0.42	-0.29	-0.33	-0.47	1.69	0.000420889	0.08	down	M	P	M	M	M	M	FALSE										TC410532						CJ628070 Y.Ogihara unpublished cDNA library Wh_CSEC Triticum aestivum cDNA clone whcs14b05 5', mRNA sequence [CJ628070]			CJ628070							Ta.48117
A_99_P269761	1899.01	4362.88	8371.73	5239.91	6582.2	5756.67	-0.25	-0.14	-0.21	0.17	0.19	0.14	1.29	0.000421681	0.08	up	P	P	P	P	P	P	FALSE		IWGSC_MIPS_v2.2_HICONF	Traes_7DL_E0D00264F.1	Gene3D,PANTHER,Pfam,ProSitePatterns,ProSiteProfiles,SMART,SUPERFAMILY	G3DSA:1.10.510.10,G3DSA:2.60.120.200,G3DSA:3.30.200.20,PF07714,PF12819,PS00107,PS00108,PS50011,PTHR24420,PTHR24420:SF235,SM00220,SSF56112	Carbohydrate-binding protein of the ER,Protein kinase domain profile.,Protein kinases ATP-binding region signature.,Protein tyrosine kinase,Serine/Threonine protein kinases active-site signature.,Serine/Threonine protein kinases, catalytic domain	Molecular Function: ATP binding (GO:0005524),Molecular Function: protein kinase activity (GO:0004672), Biological Process: protein phosphorylation (GO:0006468),Molecular Function: protein kinase activity (GO:0004672), Molecular Function: ATP binding (GO:0	IPR000719,IPR001245,IPR002290,IPR008271,IPR011009,IPR013320,IPR017441,IPR024788,NULL	Concanavalin A-like lectin/glucanase, subgroup,Malectin-like carbohydrate-binding domain,NULL,Protein kinase domain,Protein kinase, ATP binding site,Protein kinase-like domain,Serine-threonine/tyrosine-protein kinase catalytic domain,Serine/threonine- / d	BJ230553;TC375323;TC376891	similar to UniRef100_Q6W0C7 Cluster: Pto-like serine/threonine kinase; n=1; Capsicum chinense|Rep: Pto-like serine/threonine kinase - Capsicum chinense (Scotch bonnet) (Bonnet pepper), partial (5%)					Rep: Pto-like serine/threonine kinase - Capsicum chinense (Scotch bonnet) (Bonnet pepper), partial (65%) [TC285466]									TC285466	Ta.9766
A_99_P285391	2342.44	4763.18	9499.69	2932.5	3300.4	2918.73	0.35	0.28	0.3	-0.28	-0.46	-0.49	1.66	0.000422693	0.08	down	P	P	P	P	P	P	FALSE		IWGSC_MIPS_v2.2_HICONF,IWGSC_MIPS_v2.2_HICONF_unmapped	Traes_6AS_48348060E.1,Traes_XX_ADA644630.1	Gene3D,PANTHER,Pfam,SUPERFAMILY	G3DSA:3.40.50.150,PF03381,PTHR10926,PTHR10926:SF24,PTHR11061,PTHR11061:SF12,SSF53335	LEM3 (ligand-effect modulator 3) family / CDC50 family	GO:0016020	IPR005045,NULL	CDC50/LEM3 family,NULL	TC424970	similar to UniRef100_Q6H511 Cluster: LEM3 (Ligand-effect modulator 3)-like; n=1; Oryza sativa Japonica Group|Rep: LEM3 (Ligand-effect modulator 3)-like - Oryza sativa subsp. japonica (Rice), complete	GO:0000786[C](nucleosome);GO:0003677[M](DNA binding);GO:0005634[C](nucleus);GO:0006334[B](nucleosome assembly);GO:0007076[B](mitotic chromosome condensation);GO:0007283[B](spermatogenesis);GO:0008150[B](biological_process);GO:0009543[C](chloroplast thylakoid lumen);GO:0016020[C](membrane);GO:0016023[C](cytoplasmic membrane-bound vesicle)	C;M;B	UniProtKB|P83264~80.00~57;TAIR|gene:2206399~85.14~71;GR_protein|A2XMM7~83.60~65		Rep: LEM3 (Ligand-effect modulator 3)-like - Oryza sativa subsp. japonica (Rice), complete [TC299794]									TC299794	Ta.8923
A_99_P528982	9967.14	22782	40647.8	10658.1	13532.3	10237.3	0.42	0.61	0.63	-0.48	-0.42	-0.67	2.11	0.000423213	0.08	down	P	P	P	P	P	P	FALSE										CA611612;TC444124	homologue to UniRef100_Q8GTB9 Cluster: Glutathione transferase F4; n=1; Triticum aestivum|Rep: Glutathione transferase F4 - Triticum aestivum (Wheat), partial (24%)														TC351153	Ta.54742
A_99_P372997	2187.33	5047.12	10953.9	684.21	1247.45	1453.04	0.86	0.98	1.13	-1.49	-1.09	-0.86	4.42	0.000425904	0.08	down	P	P	P	P	P	P	FALSE										TC416788	similar to UniRef100_Q0E2G7 Cluster: Os02g0241700 protein; n=1; Oryza sativa Japonica Group|Rep: Os02g0241700 protein - Oryza sativa subsp. japonica (Rice), partial (44%)					Rep: Os02g0241700 protein - Oryza sativa subsp. japonica (Rice), partial (44%) [TC324415]									TC324415
A_99_P350401	1816.41	3522.61	7400.56	1487.06	1448.7	1484.79	0.66	0.49	0.56	-0.49	-0.85	-0.77	2.44	0.000426753	0.08	down	P	P	P	P	P	P	FALSE										TC416146	similar to UniRef100_A7P5K1 Cluster: Chromosome chr4 scaffold_6, whole genome shotgun sequence; n=1; Vitis vinifera|Rep: Chromosome chr4 scaffold_6, whole genome shotgun sequence - Vitis vinifera (Grape), partial (14%)					BJ259927 Y. Ogihara unpublished cDNA library, Wh_h Triticum aestivum cDNA clone whh22n01 5', mRNA sequence [BJ259927]			BJ259927						TC323789	Ta.4398
A_99_P448647	29145.1	66052.9	93866.9	35140.8	36620.5	35657.7	0.36	0.56	0.39	-0.36	-0.57	-0.46	1.87	0.000431561	0.08	down	P	P	P	P	P	P	FALSE		IWGSC_MIPS_v2.2_HICONF	Traes_4AS_B978C93FA.1	Coils,Gene3D,PANTHER,PRINTS,Pfam,ProSitePatterns,SUPERFAMILY	Coil,G3DSA:1.20.1270.10,G3DSA:2.60.34.10,G3DSA:3.30.30.30,G3DSA:3.30.420.40,G3DSA:3.90.640.10,PF00012,PR00301,PS00297,PS00329,PS01036,PTHR19375,SSF100920,SSF100934,SSF53067	70kDa heat shock protein signature,Heat shock hsp70 proteins family signature 1.,Heat shock hsp70 proteins family signature 2.,Heat shock hsp70 proteins family signature 3.,Hsp70 protein		IPR013126,IPR018181,NULL	Heat shock protein 70 family,Heat shock protein 70, conserved site,NULL	TC402730	homologue to UniRef100_Q8S3V2 Cluster: 70 kDa heat shock protein; n=1; Sandersonia aurantiaca|Rep: 70 kDa heat shock protein - Sandersonia aurantiaca (Christmas-bells) (Chinese-lantern lily), partial (58%)					Rep: 70 kDa heat shock protein - Sandersonia aurantiaca (Christmas-bells) (Chinese-lantern lily), partial (58%) [TC310749]									TC310749
A_99_P283271	4526.11	11571.7	17369.7	4280.41	5396.48	5016.04	0.51	0.81	0.49	-0.55	-0.54	-0.49	2.19	0.000431914	0.08	down	P	P	P	P	P	P	FALSE		IWGSC_MIPS_v2.2_HICONF	Traes_5DL_843C411DA.1	Coils,Gene3D,PANTHER,SUPERFAMILY	Coil,G3DSA:1.25.10.10,PTHR19316,PTHR19316:SF4,SSF48371		Molecular Function: binding (GO:0005488)	IPR011989,IPR016024,NULL	Armadillo-like helical,Armadillo-type fold,NULL	TC399300	similar to UniRef100_Q10BD2 Cluster: Armadillo/beta-catenin-like repeat family protein, expressed; n=1; Oryza sativa Japonica Group|Rep: Armadillo/beta-catenin-like repeat family protein, expressed - Oryza sativa subsp. japonica (Rice), partial (98%)	GO:0005575[C](cellular_component);GO:0008150[B](biological_process)	C;B	TAIR|gene:2185112~83.91~61;TAIR|gene:2083558~86.32~72		Rep: Armadillo/beta-catenin-like repeat family protein, expressed - Oryza sativa subsp. japonica (Rice), partial (98%) [TC307402]									TC307402
A_99_P280941	1703.69	3726.16	6976.88	2351.09	2920.23	2774.38	0.29	0.3	0.17	-0.19	-0.24	-0.17	1.37	0.000439457	0.08	down	P	P	P	P	P	P	FALSE										CA678198;TC382115	similar to UniRef100_Q2LYJ8 Cluster: GA18784-PA; n=1; Drosophila pseudoobscura|Rep: GA18784-PA - Drosophila pseudoobscura (Fruit fly), partial (4%)					Rep: Os04g0630800 protein - Oryza sativa subsp. japonica (Rice), partial (34%) [TC290623]									TC290623
A_99_P216586	646.5	1517.46	4103.09	534.59	650.58	817.31	0.45	0.39	0.6	-0.54	-0.63	-0.39	2.01	0.000441705	0.08	down	P	P	P	P	P	P	FALSE		IWGSC_MIPS_v2.2_HICONF	Traes_6DL_8B1038920.1	Gene3D,Hamap,PANTHER,Pfam,SUPERFAMILY,TIGRFAM	G3DSA:3.90.870.10,MF_00179,MF_00180,MF_01283,PF00925,PF00926,PTHR21327,PTHR21327:SF1,SSF142695,SSF55821,TIGR00505,TIGR00506	3,4-dihydroxy-2-butanone 4-phosphate synthase,3,4-dihydroxy-2-butanone 4-phosphate synthase [ribB].,GTP cyclohydrolase II,GTP cyclohydrolase-2 [ribA].,Riboflavin biosynthesis protein RibBA [ribBA].,ribA: GTP cyclohydrolase II,ribB: 3,4-dihydroxy-2-butanon	Biological Process: riboflavin biosynthetic process (GO:0009231),Molecular Function: 3,4-dihydroxy-2-butanone-4-phosphate synthase activity (GO:0008686), Biological Process: riboflavin biosynthetic process (GO:0009231),Molecular Function: GTP cyclohydrola	IPR000422,IPR000926,IPR016299,IPR017945,NULL	3,4-dihydroxy-2-butanone 4-phosphate synthase, RibB,DHBP synthase RibB-like alpha/beta domain,GTP cyclohydrolase II, RibA,NULL,Riboflavin biosynthesis protein RibBA	TC372305	similar to UniRef100_A7Q667 Cluster: Chromosome undetermined scaffold_55, whole genome shotgun sequence; n=1; Vitis vinifera|Rep: Chromosome undetermined scaffold_55, whole genome shotgun sequence - Vitis vinifera (Grape), partial (30%)					Rep: Chromosome undetermined scaffold_55, whole genome shotgun sequence - Vitis vinifera (Grape), partial (30%) [TC280874]									TC280874
A_99_P484777	991.42	2374.37	4956.4	2359.71	3090.42	2774.77	-0.14	-0.09	-0.15	0.09	0.11	0.1	1.17	0.00044202	0.08	up	P	P	P	P	P	P	FALSE		IWGSC_MIPS_v2.2_HICONF	Traes_6BL_7699EA124.1,Traes_6DL_93E89D269.1	Coils,PANTHER,Pfam,SUPERFAMILY	Coil,PF06246,PTHR13021,PTHR13021:SF6,SSF140102	Isy1-like splicing family		IPR009360,NULL	Isy1-like splicing,NULL	TC403336;TC424591	homologue to UniRef100_Q6K5F4 Cluster: 2 coiled coil domains of eukaryotic origin (31.3 kD)-like protein; n=2; Oryza sativa|Rep: 2 coiled coil domains of eukaryotic origin (31.3 kD)-like protein - Oryza sativa subsp. japonica (Rice), complete					Rep: 2 coiled coil domains of eukaryotic origin (31.3 kD)-like protein - Oryza sativa subsp. japonica (Rice), partial (39%) [TC331985]							GO:0009536		TC331985
A_99_P412012	3629.14	7430.16	14640.6	10186.5	11548.8	10818.1	-0.16	-0.2	-0.15	0.26	0.15	0.21	1.3	0.000451754	0.08	up	P	P	P	P	P	P	FALSE										TC374036	UniRef100_Q5I7L2 Cluster: Ribosomal protein L11; n=1; Triticum aestivum|Rep: Ribosomal protein L11 - Triticum aestivum (Wheat), complete	GO:0000003[B](reproduction);GO:0002119[B](nematode larval development);GO:0003723[M](RNA binding);GO:0003735[M](structural constituent of ribosome);GO:0005622[C](intracellular);GO:0005739[C](mitochondrion);GO:0005840[C](ribosome);GO:0006412[B](translation);GO:0007276[B](gamete generation);GO:0008150[B](biological_process);GO:0009792[B](embryonic development ending in birth or egg hatching);GO:001…	B;M;C	WB|WBGene00004422~84.21~87;WB|WBGene00004423~86.55~87;RGD|1308681~89.17~72;GR_protein|A3BCL4~98.27~55;TAIR|gene:2052431~97.13~96	;3.6.5.3	Rep: Ribosomal protein L11 - Triticum aestivum (Wheat), complete [TC282581]									TC282581	Ta.28712
A_99_P251661	1738.08	3808.99	6014.69	298.69	363.09	692	1.39	1.41	0.98	-1.56	-1.65	-0.98	6.36	0.000455176	0.08	down	P	P	P	P	P	P	FALSE		IWGSC_MIPS_v2.2_HICONF	Traes_1AL_B6D253895.1	PANTHER,Pfam,TIGRFAM	PF04749,PTHR31670,PTHR31670:SF0,TIGR01571	A_thal_Cys_rich: uncharacterized Cys-rich domain,PLAC8 family		IPR006461,NULL	NULL,Uncharacterised protein family Cys-rich	TC448059;TC448563;TC460656	;					Rep: Os04g0461600 protein - Oryza sativa subsp. japonica (Rice), partial (77%) [TC355489]									TC355489
A_99_P271806	10863.3	23102.5	40067.5	4713.59	5225.18	7483.77	0.84	0.91	0.89	-1.33	-1.5	-0.84	4.3	0.000457426	0.08	down	P	P	P	P	P	P	FALSE		IWGSC_MIPS_v2.2_HICONF	Traes_3DL_8CB9FCC81.1	Gene3D,PANTHER,Pfam,ProSitePatterns,SMART,SUPERFAMILY	G3DSA:3.40.50.720,G3DSA:3.90.180.10,PF00107,PF08240,PS00059,PTHR11695,PTHR11695:SF261,SM00829,SSF50129,SSF51735	Alcohol dehydrogenase GroES-like domain,Enoylreductase,Zinc-binding dehydrogenase,Zinc-containing alcohol dehydrogenases signature.	Molecular Function: oxidoreductase activity (GO:0016491), Biological Process: oxidation-reduction process (GO:0055114),Molecular Function: oxidoreductase activity (GO:0016491), Molecular Function: transferase activity, transferring acyl groups other than	IPR002085,IPR002328,IPR011032,IPR013149,IPR013154,IPR016040,IPR020843,NULL	Alcohol dehydrogenase GroES-like,Alcohol dehydrogenase superfamily, zinc-type,Alcohol dehydrogenase, C-terminal,Alcohol dehydrogenase, zinc-type, conserved site,GroES-like,NAD(P)-binding domain,NULL,Polyketide synthase, enoylreductase	TC391900	similar to UniRef100_A7QJ09 Cluster: Chromosome chr2 scaffold_105, whole genome shotgun sequence; n=1; Vitis vinifera|Rep: Chromosome chr2 scaffold_105, whole genome shotgun sequence - Vitis vinifera (Grape), partial (94%)	GO:0005739[C](mitochondrion);GO:0009809[B](lignin biosynthetic process)	C;B	GR_protein|Q0IRJ9~89.12~78;TAIR|gene:2030209~87.35~94		Rep: Chromosome chr2 scaffold_105, whole genome shotgun sequence - Vitis vinifera (Grape), partial (94%) [TC315683]									TC315683
A_99_P450947	33625.9	66527.8	104163	46316.6	61873.7	54124.5	0.18	0.2	0.22	-0.31	-0.19	-0.18	1.35	0.000461053	0.08	down	P	P	P	P	P	P	FALSE		IWGSC_MIPS_v2.2_HICONF,IWGSC_MIPS_v2.2_HICONF_unmapped	Traes_2AL_97834165F.1,Traes_XX_102860DA3.1	Gene3D,PANTHER,PRINTS,Pfam,ProSitePatterns,ProSiteProfiles,SUPERFAMILY	G3DSA:3.40.30.10,PF00255,PR01011,PS00460,PS00763,PS51355,PTHR11592,PTHR11592:SF0,PTHR11592:SF11,SSF52833	Glutathione peroxidase,Glutathione peroxidase family signature,Glutathione peroxidase profile.,Glutathione peroxidases active site.,Glutathione peroxidases signature 2.	GO:0004602|GO:0006979|GO:0055114,Molecular Function: glutathione peroxidase activity (GO:0004602), Biological Process: response to oxidative stress (GO:0006979), Biological Process: oxidation-reduction process (GO:0055114)	IPR000889,IPR012336,IPR029759,IPR029760,NULL	Glutathione peroxidase,Glutathione peroxidase active site,Glutathione peroxidase conserved site,NULL,Thioredoxin-like fold	CA670087;TC404401;TC445366	UniRef100_Q6UQ05 Cluster: Cytosolic glutathione peroxidase; n=4; Triticum|Rep: Cytosolic glutathione peroxidase - Triticum monococcum (Einkorn wheat) (Small spelt), partial (12%)														TC312375	Ta.29550
A_99_P212556	6076.66	12166.7	23919	6031.91	8967.61	6587.7	0.39	0.36	0.46	-0.61	-0.36	-0.63	1.92	0.000462632	0.08	down	P	P	P	P	P	P	FALSE		IWGSC_MIPS_v2.2_HICONF	Traes_7DS_EEB7F909A.1	Pfam	PF07712	Stress up-regulated Nod 19		IPR011692	Stress up-regulated Nod 19	CA667170;CA668144;CA670666;CJ604528;EB512944	similar to UniRef100_Q05VB3 Cluster: Glycine dehydrogenase; n=1; Synechococcus sp. RS9916|Rep: Glycine dehydrogenase -, partial (1%)														TC368491	Ta.47103
A_99_P228846	3266.28	7342.22	12475.4	3147.05	4308.02	4251.29	0.43	0.52	0.34	-0.58	-0.47	-0.34	1.87	0.000469861	0.08	down	P	P	P	P	P	P	FALSE										CK163376;TC371935	homologue to UniRef100_Q3Y6S2 Cluster: 3-phosphoshikimate 1-carboxyvinyltransferase; n=6; Lolium|Rep: 3-phosphoshikimate 1-carboxyvinyltransferase - Lolium multiflorum (Italian ryegrass) (Lolium perenne subsp.multiflorum), partial (63%)					Triticum aestivum 5-enolpyruvylshikimate 3-phosphate synthase mRNA, complete cds [EU977181]		100192183	EU977181	5-enolpyruvylshikimate 3-phosphate synthase	LOC100192183				TC280493	Ta.17912
A_99_P034664	1051.59	2360.79	5228.1	2759.42	3311.48	3027.96	-0.14	-0.17	-0.13	0.22	0.13	0.14	1.24	0.000470442	0.08	up	P	P	P	P	P	P	FALSE										TC400034	homologue to UniRef100_A7P7Y7 Cluster: Chromosome chr3 scaffold_8, whole genome shotgun sequence; n=1; Vitis vinifera|Rep: Chromosome chr3 scaffold_8, whole genome shotgun sequence - Vitis vinifera (Grape), partial (58%)	GO:0003674[M](molecular_function);GO:0005739[C](mitochondrion);GO:0008150[B](biological_process)	M;C;B	TAIR|gene:2050104~96.08~52;GR_protein|A2Z3B9~93.42~93		FGAS083626 Triticum aestivum FGAS: Library 6 CAP GATE 1 Triticum aestivum cDNA, mRNA sequence [DR738409]			DR738409							Ta.12871
A_99_P177974	3110.75	6048.81	13967.4	3254	3626.64	3529.04	0.5	0.39	0.67	-0.39	-0.57	-0.47	2.01	0.000471682	0.08	down	P	P	P	P	P	P	FALSE										NP9351043	GB|EF570122.1|ABQ52687.1 pathogen-inducible transcription factor ERF3					Triticum aestivum pathogen-inducible transcription factor ERF3 mRNA, complete cds [EF570122]		100125723	EF570122	pathogen-inducible transcription factor ERF3	LOC100125723				NP9351043	Ta.59239
A_99_P216511	1547.12	5127.15	6425.1	317.65	589.31	447.77	1.24	1.86	1.11	-1.49	-1.11	-1.55	6.95	0.000477357	0.08	down	P	P	P	P	P	P	FALSE		IWGSC_MIPS_v2.2_HICONF	Traes_2DS_3B16D8173.1	Coils,Gene3D,Hamap,PANTHER,PIRSF,PRINTS,Pfam,ProSitePatterns,SMART,SUPERFAMILY	Coil,G3DSA:3.30.565.10,MF_00505,PF00183,PF13589,PIRSF002583,PR00775,PS00298,PTHR11528,SM00387,SSF110942,SSF54211,SSF55874	90kDa heat shock protein signature,Chaperone protein HtpG [htpG].,Heat shock hsp90 proteins family signature.,Histidine kinase-, DNA gyrase B-, and HSP90-like ATPase,Histidine kinase-like ATPases,Hsp90 protein	Molecular Function: ATP binding (GO:0005524),Molecular Function: ATP binding (GO:0005524), Biological Process: protein folding (GO:0006457), Biological Process: response to stress (GO:0006950), Molecular Function: unfolded protein binding (GO:0051082)	IPR001404,IPR003594,IPR019805,IPR020568,IPR020575,NULL	Heat shock protein Hsp90 family,Heat shock protein Hsp90, N-terminal,Heat shock protein Hsp90, conserved site,Histidine kinase-like ATPase, ATP-binding domain,NULL,Ribosomal protein S5 domain 2-type fold	TC373041	homologue to UniRef100_Q1H8M1 Cluster: Heat shock protein 83; n=1; Beta vulgaris|Rep: Heat shock protein 83 - Beta vulgaris (Sugar beet), partial (51%)	GO:0003803[M](coagulation factor IXa activity);GO:0004263[M](chymotrypsin activity);GO:0005576[C](extracellular region);GO:0005615[C](extracellular space);GO:0007596[B](blood coagulation);GO:0016023[C](cytoplasmic membrane-bound vesicle);GO:0051082[M](unfolded protein binding)	M;C;B	RGD|2589~76.47~80;GR_protein|Q40695~95.56~62	3.4.21.22;3.4.21.1;										TC281604	Ta.55629
A_99_P245941	545.18	1242.14	2723.08	20.71	24.42	46.84	2.31	2.14	1.55	-2.46	-1.55	-2.63	18.72	0.000477693	0.08	down	P	P	P	M	M	M	FALSE										TC441657	homologue to UniRef100_Q9XEN5 Cluster: Beta-1,3-glucanase; n=1; Triticum aestivum|Rep: Beta-1,3-glucanase - Triticum aestivum (Wheat), partial (65%)	GO:0004553[M](hydrolase activity, hydrolyzing O-glycosyl compounds)				Rep: Beta-1,3-glucanase - Triticum aestivum (Wheat), partial (65%) [TC348746]									TC348746	Ta.223
A_99_P335921	1067.82	2900.03	6064.69	1079.9	1161.8	1156.68	0.42	0.68	0.67	-0.42	-0.65	-0.63	2.24	0.000485908	0.08	down	P	P	P	P	P	P	FALSE										TC410529	similar to UniRef100_Q0JNT6 Cluster: Os01g0266400 protein; n=3; Oryza sativa|Rep: Os01g0266400 protein - Oryza sativa subsp. japonica (Rice), partial (31%)
A_99_P244931	21223.1	37768.1	56226.6	15362	17401.8	18696.8	0.8	0.66	0.47	-0.64	-0.74	-0.47	2.42	0.000489424	0.08	down	P	P	P	P	P	P	FALSE		IWGSC_MIPS_v2.2_HICONF	Traes_5BS_B07DC23E2.1	Gene3D,PANTHER,PRINTS,Pfam,ProSitePatterns,ProSiteProfiles,SMART,SUPERFAMILY	G3DSA:2.60.110.10,PF00314,PR00347,PS00316,PS51367,PTHR31048,SM00205,SSF49870	Pathogenesis-related protein signature,Thaumatin family,Thaumatin family profile.,Thaumatin family signature.		IPR001938,IPR017949,NULL	NULL,Thaumatin,Thaumatin, conserved site	BQ744467;TC393826;TC424368	homologue to UniRef100_Q5MBN2 Cluster: Thaumatin-like protein TLP5; n=1; Hordeum vulgare|Rep: Thaumatin-like protein TLP5 - Hordeum vulgare (Barley), partial (51%)					Rep: Thaumatin-like protein TLP5 - Hordeum vulgare (Barley), partial (68%) [TC331769]									TC331769
A_99_P559942	1971.29	4507.71	10078.4	1807.13	2599.44	2436.77	0.43	0.53	0.73	-0.6	-0.45	-0.43	2.09	0.000493593	0.08	down	P	P	P	P	P	P	FALSE										TC455985															TC362699	Ta.22743
A_99_P470082	1435.17	3442.28	6467.74	1347.97	1299.33	1416.17	0.48	0.6	0.47	-0.47	-0.84	-0.68	2.28	0.00049439	0.08	down	P	P	P	P	P	P	FALSE										TC416614	similar to UniRef100_Q0JNT6 Cluster: Os01g0266400 protein; n=3; Oryza sativa|Rep: Os01g0266400 protein - Oryza sativa subsp. japonica (Rice), partial (31%)					Rep: Os01g0266400 protein - Oryza sativa subsp. japonica (Rice), partial (31%) [TC324242]									TC324242
A_99_P278271	4867.2	7173.82	15740.6	2719.75	3654.15	3076.78	1.09	0.6	0.83	-0.66	-0.6	-0.7	2.83	0.000496062	0.08	down	P	P	P	P	P	P	FALSE										TC388442		GO:0004664[M](prephenate dehydratase activity);GO:0005739[C](mitochondrion);GO:0009094[B](L-phenylalanine biosynthetic process);GO:0009536[C](plastid);GO:0047769[M](arogenate dehydratase activity)	M;C;B	TAIR|gene:2091126~83.33~72;GR_protein|A3AGT1~84.16~61;GR_protein|A2XFD2~83.66~53	4.2.1.51;;4.2.1.91
A_99_P203046	31660.9	59276.8	99854	49083.9	60579	52875	0.2	0.12	0.23	-0.15	-0.13	-0.12	1.25	0.000497624	0.08	down	P	P	P	P	P	P	FALSE		IWGSC_MIPS_v2.2_HICONF_unmapped	Traes_XX_84527E5F3.1	Gene3D,PANTHER,Pfam,SUPERFAMILY	G3DSA:3.10.120.10,PF00173,PTHR10281,PTHR10281:SF37,SSF55856	Cytochrome b5-like Heme/Steroid binding domain	GO:0020037	IPR001199	Cytochrome b5-like heme/steroid binding domain	TC394982	similar to UniRef100_A6MZZ5 Cluster: Membrane steroid-binding protein 1; n=1; Oryza sativa Indica Group|Rep: Membrane steroid-binding protein 1 - Oryza sativa subsp. indica (Rice), partial (64%)														TC303203	Ta.45584
A_99_P278281	5680.47	8724.78	16529.8	3083.69	4004.26	3923.28	1.04	0.62	0.63	-0.77	-0.73	-0.62	2.79	0.000498495	0.08	down	P	P	P	P	P	P	FALSE		IWGSC_MIPS_v2.2_HICONF	Traes_2BL_B3FFF8623.1	Gene3D,PANTHER,Pfam,ProSitePatterns,ProSiteProfiles,SUPERFAMILY	G3DSA:3.30.70.260,G3DSA:3.40.190.10,PF00800,PS00857,PS00858,PS51171,PTHR21022,PTHR21022:SF0,SSF53850,SSF55021	Prephenate dehydratase,Prephenate dehydratase domain profile.,Prephenate dehydratase signature 1.,Prephenate dehydratase signature 2.	Molecular Function: prephenate dehydratase activity (GO:0004664), Biological Process: L-phenylalanine biosynthetic process (GO:0009094)	IPR001086,IPR018528,NULL	NULL,Prephenate dehydratase,Prephenate dehydratase, conserved site	TC435062															TC342251	Ta.9122
A_99_P158542	3033.72	5037.32	10244.1	2213.56	2393.34	2474.42	0.86	0.51	0.58	-0.51	-0.73	-0.58	2.4	0.000499095	0.08	down	P	P	P	P	P	P	FALSE		IWGSC_MIPS_v2.2_HICONF	Traes_4AS_20EAF4CEC.1,Traes_4DL_B75BA7E6C.1	PANTHER,Pfam	PF00487,PTHR32100,PTHR32100:SF0	Fatty acid desaturase	Biological Process: lipid metabolic process (GO:0006629)	IPR005804,NULL	Fatty acid desaturase, type 1,NULL	TC408355;TC422303;TC450592	similar to UniRef100_O24626 Cluster: Fatty acid desaturase; n=1; Zea mays|Rep: Fatty acid desaturase - Zea mays (Maize), partial (41%)					FGAS016156 Triticum aestivum FGAS: Library 4 Gate 8 Triticum aestivum cDNA, mRNA sequence [CK163527]			CK163527						TC316258	Ta.54801
A_99_P477742	320.05	984.74	2837.92	60.83	86.82	109.91	1.1	1.17	1.12	-1.43	-1.1	-1.97	6.24	0.00050016	0.08	down	P	P	P	M	P	M	FALSE										TC420877	similar to UniRef100_Q5SLC2 Cluster: Probable serine/threonine-protein kinase; n=1; Thermus thermophilus HB8|Rep: Probable serine/threonine-protein kinase - Thermus thermophilus (strain HB8 / ATCC 27634 / DSM 579), partial (5%)	GO:0016023[C](cytoplasmic membrane-bound vesicle)	C	GR_protein|Q6AVT4~87.76~60		Rep: Probable serine/threonine-protein kinase - Thermus thermophilus (strain HB8 / ATCC 27634 / DSM 579), partial (5%) [TC328403]							GO:0016023		TC328403
A_99_P448492	1016.79	2635.02	5079.3	4029.56	4817.66	4055.25	-0.46	-0.28	-0.46	0.44	0.37	0.28	1.71	0.000501612	0.08	up	P	P	P	P	P	P	FALSE		IWGSC_MIPS_v2.2_HICONF	Traes_2DL_96746F475.1	PANTHER,PIRSF,Pfam	PF00487,PF08557,PIRSF017228,PTHR12879	Fatty acid desaturase,Sphingolipid Delta4-desaturase (DES)	Biological Process: fatty acid biosynthetic process (GO:0006633), Cellular Component: integral to membrane (GO:0016021), Molecular Function: oxidoreductase activity, acting on paired donors, with incorporation or reduction of molecular oxygen (GO:0016705)	IPR005804,IPR011388,IPR013866,NULL	Fatty acid desaturase, type 1,NULL,Sphingolipid delta4-desaturase,Sphingolipid delta4-desaturase, N-terminal	TC402636															TC310642
A_99_P489622	1799.48	3132.83	6829.79	1042.83	981.37	1207.43	0.95	0.63	0.73	-0.63	-1.02	-0.74	2.98	0.000502748	0.08	down	P	P	P	P	P	P	FALSE		IWGSC_MIPS_v2.2_HICONF	Traes_5BL_7F56360BF.1	Gene3D,PANTHER,Pfam,ProSitePatterns,ProSiteProfiles,SMART,SUPERFAMILY	G3DSA:3.30.160.60,PF13912,PS00028,PS50157,PTHR26374,PTHR26374:SF121,SM00355,SSF57667	C2H2-type zinc finger,Zinc finger C2H2 type domain profile.,Zinc finger C2H2 type domain signature.,zinc finger	Molecular Function: metal ion binding (GO:0046872),Molecular Function: nucleic acid binding (GO:0003676)	IPR007087,IPR013087,IPR015880,NULL	NULL,Zinc finger C2H2-type/integrase DNA-binding domain,Zinc finger, C2H2,Zinc finger, C2H2-like	TC371841;TC426981	UniRef100_Q42430 Cluster: Zinc finger protein 1; n=1; Triticum aestivum|Rep: Zinc finger protein 1 - Triticum aestivum (Wheat), complete					Triticum aestivum mRNA for zinc-finger protein WZF1, complete cds [D16416]		543182	D16416	zinc-finger protein WZF1	LOC543182				TC334337	Ta.56881
A_99_P215601	8073.1	16365	26549.1	28721.5	35421.3	28496	-0.31	-0.32	-0.49	0.44	0.48	0.31	1.73	0.000521145	0.08	up	P	P	P	P	P	P	FALSE										TC437554;TC448487	homologue to UniRef100_Q9LLB8 Cluster: Exoglucanase precursor; n=1; Zea mays|Rep: Exoglucanase precursor - Zea mays (Maize), partial (5%)					Rep: Exoglucanase precursor - Zea mays (Maize), partial (5%) [TC344689]									TC344689	Ta.54486
A_99_P344991	2383.62	4920.76	9409.52	3594.26	4188.66	3839.51	0.24	0.21	0.15	-0.15	-0.25	-0.24	1.34	0.000523745	0.08	down	P	P	P	P	P	P	FALSE		IWGSC_MIPS_v2.2_HICONF	Traes_2AS_8795F8D44.1	Coils,PANTHER,Pfam	Coil,PF10186,PTHR21297,PTHR21297:SF0	UV radiation resistance protein and autophagy-related subunit 14	Biological Process: positive regulation of autophagy (GO:0010508)	IPR018791,NULL	NULL,UV radiation resistance protein/autophagy-related protein 14	TC423840															TC331248
A_99_P556177	14007.2	27751.8	29839.6	3424.63	4921.08	3873.59	1.77	1.76	1	-1.18	-1	-1.19	6.27	0.000544183	0.09	down	P	P	P	P	P	P	FALSE		IWGSC_MIPS_v2.2_HICONF	Traes_3B_D47C46EC2.1	Gene3D,PANTHER,Pfam,ProSiteProfiles,SUPERFAMILY	G3DSA:1.20.1050.10,G3DSA:3.40.30.10,PF00043,PF13417,PS50404,PS50405,PTHR11260,PTHR11260:SF38,SSF47616,SSF52833	Glutathione S-transferase, C-terminal domain,Glutathione S-transferase, N-terminal domain,Soluble glutathione S-transferase C-terminal domain profile.,Soluble glutathione S-transferase N-terminal domain profile.	Molecular Function: protein binding (GO:0005515)	IPR004045,IPR004046,IPR010987,IPR012336,IPR017933,NULL	Glutathione S-transferase, C-terminal,Glutathione S-transferase, C-terminal-like,Glutathione S-transferase, N-terminal,Glutathione S-transferase/chloride channel, C-terminal,NULL,Thioredoxin-like fold	TC454610	similar to UniRef100_Q8GTB8 Cluster: Glutathione transferase F5; n=1; Triticum aestivum|Rep: Glutathione transferase F5 - Triticum aestivum (Wheat), partial (31%)					Rep: Glutathione transferase F5 - Triticum aestivum (Wheat), partial (31%) [TC361376]									TC361376
A_99_P213031	3401.64	8175.18	14723.4	4972.48	6306.18	5788.51	0.21	0.39	0.32	-0.26	-0.23	-0.21	1.46	0.000545769	0.09	down	P	P	P	P	P	P	FALSE		IWGSC_MIPS_v2.2_HICONF	Traes_6DL_EC95AC355.1	PANTHER,Pfam	PF03083,PTHR10791	Sugar efflux transporter for intercellular exchange	Cellular Component: integral to membrane (GO:0016021)	IPR004316,NULL	NULL,SWEET sugar transporter	BQ902103																Ta.54411
A_99_P220401	3115.68	10480.7	13459.3	465.5	1020.27	1119.21	1.28	1.97	1.39	-2.02	-1.42	-1.28	8.73	0.000548021	0.09	down	P	P	P	P	P	P	FALSE		IWGSC_MIPS_v2.2_HICONF	Traes_4BL_EB9CF2010.1	Gene3D,PANTHER,Pfam,ProSiteProfiles,SUPERFAMILY	G3DSA:2.60.40.790,PF00011,PS01031,PTHR11527,PTHR11527:SF14,SSF49764	Heat shock hsp20 proteins family profile.,Hsp20/alpha crystallin family		IPR002068,IPR008978,NULL	Alpha crystallin/Hsp20 domain,HSP20-like chaperone,NULL	TC421744	homologue to UniRef100_Q84Q77 Cluster: 17.4 kDa class I heat shock protein 3; n=3; Oryza sativa|Rep: 17.4 kDa class I heat shock protein 3 - Oryza sativa subsp. japonica (Rice), partial (93%)	GO:0003674[M](molecular_function);GO:0005575[C](cellular_component);GO:0006979[B](response to oxidative stress);GO:0009408[B](response to heat);GO:0009536[C](plastid);GO:0009644[B](response to high light intensity);GO:0010286[B](heat acclimation);GO:0042542[B](response to hydrogen peroxide)	M;C;B	TAIR|gene:2042976~91.09~66;TAIR|gene:3435490~88.70~73;TAIR|gene:2024996~91.01~57;GR_protein|A3AGD3~95.86~76;TAIR|gene:2174268~88.79~72		Rep: 17.4 kDa class I heat shock protein 3 - Oryza sativa subsp. japonica (Rice), partial (68%) [TC329234]									TC329234	Ta.27661
A_99_P037718	4251.32	7888.26	14403.1	4564.13	5999.02	5016.33	0.52	0.35	0.29	-0.37	-0.29	-0.39	1.67	0.00054829	0.09	down	P	P	P	P	P	P	FALSE		IWGSC_MIPS_v2.2_HICONF	Traes_5BL_B007160F8.1,Traes_5DL_D3F3569E1.1	Gene3D,PANTHER,Pfam,SUPERFAMILY	G3DSA:3.40.50.720,PF01370,PTHR10366,PTHR10366:SF9,SSF51735	NAD dependent epimerase/dehydratase family	Molecular Function: catalytic activity (GO:0003824), Biological Process: cellular metabolic process (GO:0044237), Molecular Function: coenzyme binding (GO:0050662)	IPR001509,IPR016040,NULL	NAD(P)-binding domain,NAD-dependent epimerase/dehydratase,NULL	TC374055;TC377195	UniRef100_Q4KUK8 Cluster: Cinnamoyl-CoA reductase; n=1; Triticum aestivum|Rep: Cinnamoyl-CoA reductase - Triticum aestivum (Wheat), complete					Triticum aestivum cultivar H4564 cinnamoyl-CoA reductase mRNA, complete cds [AY771357]		543055	AY771357	cinnamoyl-CoA reductase	LOC543055				TC285766	Ta.13990
A_99_P076120	4830.49	9488.69	20243.8	5288.42	7439.21	6407.72	0.37	0.31	0.51	-0.49	-0.31	-0.36	1.73	0.000549552	0.09	down	P	P	P	P	P	P	FALSE										CA636219;TC385435;TC400611	;					Triticum aestivum calcium-dependent protein kinase-like (CPK10) mRNA, partial sequence [EU181189]			EU181189						TC332641	Ta.29374
A_99_P464582	862.01	1642.12	4368.07	571.19	569.97	633.96	0.81	0.49	0.72	-0.49	-0.8	-0.74	2.55	0.000558274	0.09	down	P	P	P	P	P	P	FALSE		IWGSC_MIPS_v2.2_HICONF_unmapped	Traes_XX_79F382373.1	Gene3D,PANTHER,Pfam,ProSitePatterns,ProSiteProfiles,SMART,SUPERFAMILY	G3DSA:1.10.510.10,G3DSA:3.30.200.20,G3DSA:3.80.10.10,PF00069,PF00560,PF08263,PF13516,PF13855,PS00107,PS00108,PS50011,PTHR24420,PTHR24420:SF599,SM00220,SSF52058,SSF56112	Leucine Rich Repeat,Leucine Rich repeat,Leucine rich repeat,Leucine rich repeat N-terminal domain,Protein kinase domain,Protein kinase domain profile.,Protein kinases ATP-binding region signature.,Serine/Threonine protein kinases active-site signature.,Se	GO:0004672|GO:0005524|GO:0006468,GO:0004674|GO:0006468,GO:0005515,GO:0005524,GO:0016772	IPR000719,IPR001611,IPR002290,IPR008271,IPR011009,IPR013210,IPR017441	Leucine-rich repeat,Leucine-rich repeat-containing N-terminal, type 2,Protein kinase domain,Protein kinase, ATP binding site,Protein kinase-like domain,Serine/threonine-protein kinase, active site,Serine/threonine/dual specificity protein kinase, catalyti	TC377704	similar to UniRef100_A7P3Y4 Cluster: Chromosome chr1 scaffold_5, whole genome shotgun sequence; n=1; Vitis vinifera|Rep: Chromosome chr1 scaffold_5, whole genome shotgun sequence - Vitis vinifera (Grape), partial (24%)					Rep: Chromosome chr1 scaffold_5, whole genome shotgun sequence - Vitis vinifera (Grape), partial (24%) [TC321109]									TC321109
A_99_P091195	1845.69	3431.85	8111.9	1025.53	1649.25	1708.24	0.75	0.52	0.78	-0.89	-0.62	-0.52	2.57	0.000574194	0.09	down	P	P	P	P	P	P	FALSE										TC383068	similar to UniRef100_Q0D8K2 Cluster: Os07g0152700 protein; n=1; Oryza sativa Japonica Group|Rep: Os07g0152700 protein - Oryza sativa subsp. japonica (Rice), partial (94%)					WHE3876_F11_K22ZS Wheat Fusarium graminearum infected spike cDNA library Triticum aestivum cDNA clone WHE3876_F11_K22, mRNA sequence [CN010828]			CN010828						TC290007	Ta.34544
A_99_P196338	5760.38	11555.8	21952.9	7956.88	8695.63	8751.4	0.28	0.25	0.3	-0.26	-0.43	-0.25	1.51	0.000579612	0.09	down	P	P	P	P	P	P	FALSE		IWGSC_MIPS_v2.2_HICONF	Traes_5DL_ADFFAE33D.1	Gene3D,PANTHER,PRINTS,Pfam,ProSitePatterns,ProSiteProfiles,SMART,SUPERFAMILY	G3DSA:1.10.238.10,G3DSA:1.10.510.10,G3DSA:3.30.200.20,PF00069,PF13499,PR01697,PS00018,PS00108,PS50011,PS50222,PTHR24349,PTHR24349:SF23,SM00054,SM00220,SSF47473,SSF56112	EF-hand calcium-binding domain profile.,EF-hand calcium-binding domain.,EF-hand domain pair,EF-hand, calcium binding motif,Parvalbumin signature,Protein kinase domain,Protein kinase domain profile.,Serine/Threonine protein kinases active-site signature.,S	Molecular Function: calcium ion binding (GO:0005509),Molecular Function: protein kinase activity (GO:0004672), Molecular Function: ATP binding (GO:0005524), Biological Process: protein phosphorylation (GO:0006468),Molecular Function: protein serine/threon	IPR000719,IPR002048,IPR002290,IPR008271,IPR011009,IPR011992,IPR018247,NULL	EF-Hand 1, calcium-binding site,EF-hand domain,EF-hand domain pair,NULL,Protein kinase domain,Protein kinase-like domain,Serine/threonine- / dual specificity protein kinase, catalytic domain,Serine/threonine-protein kinase, active site	TC435620	similar to UniRef100_A7PWD4 Cluster: Chromosome chr8 scaffold_34, whole genome shotgun sequence; n=1; Vitis vinifera|Rep: Chromosome chr8 scaffold_34, whole genome shotgun sequence - Vitis vinifera (Grape), partial (20%)					Triticum aestivum calcium-dependent protein kinase (CPK12) mRNA, complete cds [EU181185]		100192126	EU181185	calcium-dependent protein kinase	CPK12				TC342800	Ta.63544
A_99_P304011	3881.05	9459.18	16213.2	3057.97	4713.61	3155.06	0.51	0.74	0.61	-0.78	-0.51	-0.93	2.58	0.000579798	0.09	down	P	P	P	P	P	P	FALSE		IWGSC_MIPS_v2.2_HICONF	Traes_3AL_A5ED732C1.1	Gene3D,PANTHER,Pfam,SUPERFAMILY	G3DSA:3.40.50.1820,PF08386,PTHR10992,PTHR10992:SF162,SSF53474	TAP-like protein		IPR013595,NULL	NULL,Peptidase S33 tripeptidyl aminopeptidase-like, C-terminal	CD936924;TC400933	similar to UniRef100_Q5VNP5 Cluster: Hydrolase-like; n=2; Oryza sativa|Rep: Hydrolase-like - Oryza sativa subsp. japonica (Rice), partial (34%)					Rep: Hydrolase-like - Oryza sativa subsp. japonica (Rice), partial (90%) [TC308967]									TC308967	Ta.39088
A_99_P456517	1812.39	4376.87	8384.59	5842.36	7761.75	6533.72	-0.4	-0.23	-0.3	0.23	0.32	0.24	1.49	0.000583744	0.09	up	P	P	P	P	P	P	FALSE										TC408126	similar to UniRef100_Q0J9Q6 Cluster: Os04g0636400 protein; n=1; Oryza sativa Japonica Group|Rep: Os04g0636400 protein - Oryza sativa subsp. japonica (Rice), partial (57%)	GO:0016023[C](cytoplasmic membrane-bound vesicle)	C	GR_protein|Q25A98~88.82~50		Rep: Os04g0636400 protein - Oryza sativa subsp. japonica (Rice), partial (57%) [TC316040]									TC316040
A_99_P571492	359.57	1006.97	2909.45	269.22	280.11	301.39	0.53	0.5	0.49	-0.49	-0.72	-0.92	2.33	0.000595551	0.09	down	P	P	P	P	P	P	FALSE										TC460336	weakly similar to UniRef100_A7SX93 Cluster: Predicted protein; n=1; Nematostella vectensis|Rep: Predicted protein - Nematostella vectensis (Starlet sea anemone), partial (4%)					Rep: Predicted protein - Nematostella vectensis (Starlet sea anemone), partial (4%) [TC366872]									TC366872
A_99_P434752	7366.79	15769.6	28891.6	10897.8	14298.8	11706.1	0.17	0.24	0.25	-0.28	-0.17	-0.3	1.39	0.000597357	0.09	down	P	P	P	P	P	P	FALSE		IWGSC_MIPS_v2.2_HICONF,IWGSC_MIPS_v2.2_HICONF_unmapped	Traes_1AL_1161A0356.1,Traes_1BL_86138584B.1,Traes_XX_152880A11.1,Traes_XX_29D096778.1	Gene3D,SUPERFAMILY	G3DSA:3.40.50.1820,SSF53474			IPR029058,NULL	Alpha/Beta hydrolase fold,NULL	TC392340;TC412561	similar to UniRef100_A7R3D4 Cluster: Chromosome undetermined scaffold_504, whole genome shotgun sequence; n=1; Vitis vinifera|Rep: Chromosome undetermined scaffold_504, whole genome shotgun sequence - Vitis vinifera (Grape), partial (32%)														TC300605	Ta.22936
A_99_P212771	227.95	805.83	2697.4	216.53	287.36	327.9	0.34	0.41	0.61	-0.38	-0.34	-0.43	1.79	0.000599128	0.09	down	P	P	P	P	P	P	FALSE										TC369830;TC373336;TC377378;TC449448	;
A_99_P536337	993.69	2247.01	5079.06	1021.01	1141.28	1390.13	0.37	0.34	0.4	-0.44	-0.63	-0.34	1.79	0.000604301	0.09	down	P	P	P	P	P	P	FALSE										TC447100	similar to UniRef100_Q6J657 Cluster: Cell death associated protein; n=1; Oryza sativa Japonica Group|Rep: Cell death associated protein - Oryza sativa subsp. japonica (Rice), partial (66%)					Rep: Cell death associated protein - Oryza sativa subsp. japonica (Rice), partial (66%) [TC354045]									TC354045	Ta.29817
A_99_P563992	14152.5	23187.7	47770.2	12502.8	13640.9	14433.5	0.7	0.41	0.66	-0.49	-0.64	-0.41	2.15	0.000606084	0.09	down	P	P	P	P	P	P	FALSE										CD454444;TC407541	similar to UniRef100_Q6ZJ08 Cluster: Monodehydroascorbate reductase; n=1; Oryza sativa Japonica Group|Rep: Monodehydroascorbate reductase - Oryza sativa subsp. japonica (Rice), partial (37%)					Triticum aestivum clone wlm0.pk0014.b1:fis, full insert mRNA sequence [BT009287]			BT009287						TC364226	Ta.54817
A_99_P193978	8505.75	15330.7	34923.2	8129.16	8621.13	8563.86	0.61	0.45	0.8	-0.45	-0.67	-0.5	2.24	0.00061608	0.09	down	P	P	P	P	P	P	FALSE		IWGSC_MIPS_v2.2_HICONF	Traes_5DL_6BFE305FD.1	Gene3D,PANTHER,Pfam,ProSiteProfiles,SMART,SUPERFAMILY	G3DSA:3.40.50.300,PF00005,PF01061,PF08370,PF14510,PS50893,PTHR19241,PTHR19241:SF10,SM00382,SSF52540	ABC transporter,ABC-2 type transporter,ABC-transporter extracellular N-terminal,ATP-binding cassette, ABC transporter-type domain profile.,ATPases associated with a variety of cellular activities,Plant PDR ABC transporter associated	Cellular Component: membrane (GO:0016020),Molecular Function: ATP binding (GO:0005524), Molecular Function: ATPase activity (GO:0016887),Molecular Function: nucleotide binding (GO:0000166), Molecular Function: nucleoside-triphosphatase activity (GO:001711	IPR003439,IPR003593,IPR013525,IPR013581,IPR027417,NULL	AAA+ ATPase domain,ABC transporter-like,ABC-2 type transporter,NULL,P-loop containing nucleoside triphosphate hydrolase,Plant PDR ABC transporter associated	TC371933		GO:0016020[C](membrane)	C	GR_protein|Q0J2J6~86.84~55											TC280494
A_99_P057671	683.07	1630.21	3750.32	738.47	806.66	919.55	0.42	0.39	0.28	-0.28	-0.49	-0.35	1.67	0.000616808	0.09	down	P	P	P	P	P	P	FALSE										TC447677	similar to UniRef100_A7QZN8 Cluster: Chromosome chr10 scaffold_282, whole genome shotgun sequence; n=1; Vitis vinifera|Rep: Chromosome chr10 scaffold_282, whole genome shotgun sequence - Vitis vinifera (Grape), partial (14%)	GO:0005739[C](mitochondrion)	C	GR_protein|A3BKC3~96.25~51		FGAS081088 Triticum aestivum FGAS: Library 3 Gate 6 Triticum aestivum cDNA, mRNA sequence [DR735418]			DR735418						TC354639	Ta.21097
A_99_P447927	2676.01	5468.17	9798.22	2491.57	3787.85	3142.15	0.49	0.44	0.31	-0.55	-0.31	-0.43	1.81	0.000620517	0.09	down	P	P	P	P	P	P	FALSE		IWGSC_MIPS_v2.2_HICONF	Traes_5BL_1126D831F.1	Gene3D,PANTHER,Pfam,ProSitePatterns,ProSiteProfiles,SMART,SUPERFAMILY	G3DSA:1.10.510.10,G3DSA:2.60.120.200,G3DSA:3.30.200.20,PF07714,PF12819,PS00107,PS00108,PS50011,PTHR24420,PTHR24420:SF250,SM00220,SSF56112	Carbohydrate-binding protein of the ER,Protein kinase domain profile.,Protein kinases ATP-binding region signature.,Protein tyrosine kinase,Serine/Threonine protein kinases active-site signature.,Serine/Threonine protein kinases, catalytic domain	Molecular Function: ATP binding (GO:0005524),Molecular Function: protein kinase activity (GO:0004672), Biological Process: protein phosphorylation (GO:0006468),Molecular Function: protein kinase activity (GO:0004672), Molecular Function: ATP binding (GO:0	IPR000719,IPR001245,IPR002290,IPR008271,IPR011009,IPR013320,IPR017441,IPR024788,NULL	Concanavalin A-like lectin/glucanase, subgroup,Malectin-like carbohydrate-binding domain,NULL,Protein kinase domain,Protein kinase, ATP binding site,Protein kinase-like domain,Serine-threonine/tyrosine-protein kinase catalytic domain,Serine/threonine- / d	TC402275															TC310288	Ta.66533
A_99_P259336	6354.47	14431.9	24972.9	9246.11	10508.1	8919.69	0.24	0.39	0.3	-0.24	-0.35	-0.42	1.57	0.000623273	0.09	down	P	P	P	P	P	P	FALSE		IWGSC_MIPS_v2.2_HICONF	Traes_5DL_5D6AE05C1.1	Gene3D,PANTHER,Pfam,ProSiteProfiles,SUPERFAMILY	G3DSA:2.60.120.330,PF03171,PF14226,PS51471,PTHR10209,PTHR10209:SF55,SSF51197	2OG-Fe(II) oxygenase superfamily,Fe(2+) 2-oxoglutarate dioxygenase domain profile.,non-haem dioxygenase in morphine synthesis N-terminal	Molecular Function: oxidoreductase activity (GO:0016491), Molecular Function: oxidoreductase activity, acting on paired donors, with incorporation or reduction of molecular oxygen, 2-oxoglutarate as one donor, and incorporation of one atom each of oxygen	IPR005123,IPR026992,IPR027443,NULL	Isopenicillin N synthase-like,NULL,Non-haem dioxygenase N-terminal domain,Oxoglutarate/iron-dependent dioxygenase	TC369994	similar to UniRef100_Q7XJ26 Cluster: Iron/ascorbate-dependent oxidoreductase; n=1; Hordeum vulgare|Rep: Iron/ascorbate-dependent oxidoreductase - Hordeum vulgare (Barley), partial (98%)					Rep: Iron/ascorbate-dependent oxidoreductase - Hordeum vulgare (Barley), partial (98%) [TC278535]									TC278535	Ta.55698
A_99_P228861	950.19	2349.49	4830.4	1144.63	1233.06	1383.08	0.31	0.41	0.3	-0.3	-0.53	-0.35	1.67	0.000633525	0.09	down	P	P	P	P	P	P	FALSE		IWGSC_MIPS_v2.2_HICONF	Traes_7DS_86C512854.1	Gene3D,Hamap,PANTHER,PIRSF,Pfam,ProSitePatterns,SUPERFAMILY,TIGRFAM	G3DSA:3.65.10.10,MF_00210,PF00275,PIRSF000505,PS00104,PS00885,PTHR21090,PTHR21090:SF3,SSF55205,TIGR01356	3-phosphoshikimate 1-carboxyvinyltransferase [aroA].,EPSP synthase (3-phosphoshikimate 1-carboxyvinyltransferase),EPSP synthase signature 1.,EPSP synthase signature 2.,aroA: 3-phosphoshikimate 1-carboxyvinyltransferase	Molecular Function: 3-phosphoshikimate 1-carboxyvinyltransferase activity (GO:0003866),Molecular Function: catalytic activity (GO:0003824),Molecular Function: transferase activity, transferring alkyl or aryl (other than methyl) groups (GO:0016765)	IPR001986,IPR006264,IPR013792,IPR023193,NULL	3-phosphoshikimate 1-carboxyvinyltransferase,3-phosphoshikimate 1-carboxyvinyltransferase, conserved site,Enolpyruvate transferase domain,NULL,RNA 3'-terminal phosphate cyclase/enolpyruvate transferase, alpha/beta	TC423597	homologue to UniRef100_Q3Y6S2 Cluster: 3-phosphoshikimate 1-carboxyvinyltransferase; n=6; Lolium|Rep: 3-phosphoshikimate 1-carboxyvinyltransferase - Lolium multiflorum (Italian ryegrass) (Lolium perenne subsp.multiflorum), partial (97%)	GO:0003866[M](3-phosphoshikimate 1-carboxyvinyltransferase activity);GO:0009073[B](aromatic amino acid family biosynthetic process);GO:0009423[B](chorismate biosynthetic process);GO:0009507[C](chloroplast);GO:0009536[C](plastid);GO:0018920[B](glyphosate metabolic process)	M;B;C	TIGR_CMR|CPS_2333~76.95~63;TAIR|gene:1006229751~90.74~86;GR_protein|Q84ZY1~97.17~84	2.5.1.19;	Triticum aestivum 5-enolpyruvylshikimate 3-phosphate synthase mRNA, complete cds [EU977181]		100192183	EU977181	5-enolpyruvylshikimate 3-phosphate synthase	LOC100192183				TC331010	Ta.17912
A_99_P296571	1556.73	3342.61	6994.35	2565.11	3118.14	2977.93	0.14	0.1	0.15	-0.1	-0.18	-0.1	1.2	0.000638239	0.09	down	P	P	P	P	P	P	FALSE										TC374989															TC283555	Ta.42647
A_99_P219611	3995.49	6307.97	15169.1	2853.49	3071.32	2754.64	0.91	0.51	0.86	-0.51	-0.74	-0.76	2.71	0.000641266	0.09	down	P	P	P	P	P	P	FALSE		IWGSC_MIPS_v2.2_HICONF	Traes_4BL_6B4FFC0A8.1	PANTHER,Pfam	PF00487,PTHR32100,PTHR32100:SF0	Fatty acid desaturase	Biological Process: lipid metabolic process (GO:0006629)	IPR005804,NULL	Fatty acid desaturase, type 1,NULL	TC410613	similar to UniRef100_O24626 Cluster: Fatty acid desaturase; n=1; Zea mays|Rep: Fatty acid desaturase - Zea mays (Maize), partial (16%)					Rep: Fatty acid desaturase - Zea mays (Maize), partial (16%) [TC318455]									TC318455
A_99_P259676	11730.8	22714	39709	19064.8	22234.4	20206	0.21	0.14	0.12	-0.12	-0.19	-0.15	1.24	0.000641516	0.09	down	P	P	P	P	P	P	FALSE										CA671409;CA674739;CA675135;CA675418;TC455444	similar to UniRef100_A6SE11 Cluster: Predicted protein; n=1; Botryotinia fuckeliana B05.10|Rep: Predicted protein - Botryotinia fuckeliana (strain B05.10) (Noble rot fungus) (Botrytiscinerea), partial (10%)					Rep: Sulfotransferase domain containing protein, expressed - Oryza sativa subsp. japonica (Rice), partial (68%) [TC298336]									TC298336
A_99_P167759	16993.5	32721.2	42817.6	9531.27	12827.6	12389.5	1.01	0.98	0.56	-0.8	-0.67	-0.56	2.9	0.000648475	0.09	down	P	P	P	P	P	P	FALSE		IWGSC_MIPS_v2.2_HICONF_unmapped	Traes_XX_7F0C58B87.1,Traes_XX_BA0E65656.1	Gene3D,PANTHER,PIRSF,PRINTS,Pfam,ProSitePatterns,ProSiteProfiles,SMART,SUPERFAMILY	G3DSA:2.60.110.10,PF00314,PIRSF002703,PR00347,PS00316,PS51367,PTHR31048,SM00205,SSF49870	Pathogenesis-related protein signature,Thaumatin family,Thaumatin family profile.,Thaumatin family signature.		IPR001938,IPR017949	Thaumatin,Thaumatin, conserved site	TC369380;TC416980	homologue to UniRef100_Q5MBN2 Cluster: Thaumatin-like protein TLP5; n=1; Hordeum vulgare|Rep: Thaumatin-like protein TLP5 - Hordeum vulgare (Barley), partial (92%)					Triticum aestivum L. (clone 12LC1) heat shock protein (hsp16.9-12LC1) mRNA, partial cds [L37063]		543400	L37063	heat shock protein 16.9	hsp16.9-12LC1				TC324598	Ta.56887
A_99_P136205	18497.5	40424.7	73325.4	21221.3	29031.2	23966.9	0.31	0.48	0.57	-0.48	-0.31	-0.41	1.82	0.000653544	0.1	down	P	P	P	P	P	P	FALSE		IWGSC_MIPS_v2.2_HICONF	Traes_1DL_A422687E0.1	PANTHER	PTHR11654,PTHR11654:SF37		Molecular Function: transporter activity (GO:0005215), Biological Process: transport (GO:0006810), Cellular Component: membrane (GO:0016020)	IPR000109,NULL	NULL,Proton-dependent oligopeptide transporter family	TC383538;TC437051	similar to UniRef100_A7NXG1 Cluster: Chromosome chr5 scaffold_2, whole genome shotgun sequence; n=1; Vitis vinifera|Rep: Chromosome chr5 scaffold_2, whole genome shotgun sequence - Vitis vinifera (Grape), partial (39%)					Triticum aestivum clone wlk1.pk0013.f1:fis, full insert mRNA sequence [BT009242]			BT009242						TC292021	Ta.49058
A_99_P290126	1508.8	3684.99	8212.58	9792.33	9642.76	9403.22	-0.8	-0.65	-0.48	0.8	0.48	0.61	2.42	0.000656324	0.1	up	P	P	P	P	P	P	FALSE										CJ622062;TC372509;TC457350	weakly similar to UniRef100_A9SIL5 Cluster: Predicted protein; n=1; Physcomitrella patens subsp. patens|Rep: Predicted protein - Physcomitrella patens subsp. patens, partial (24%)					Rep: Chromosome chr16 scaffold_94, whole genome shotgun sequence - Vitis vinifera (Grape), partial (18%) [TC312062]									TC312062	Ta.26911
A_99_P174884	1146.22	2403.36	5280.91	1335.3	1453.53	1413.5	0.39	0.28	0.31	-0.28	-0.5	-0.48	1.68	0.000670335	0.1	down	P	P	P	P	P	P	FALSE		IWGSC_MIPS_v2.2_HICONF	Traes_1DL_9F998F9D7.1	Gene3D,PANTHER,Pfam,SMART,SUPERFAMILY	G3DSA:1.20.144.10,PF01569,PTHR10165,PTHR10165:SF45,SM00014,SSF48317	Acid phosphatase homologues,PAP2 superfamily	Molecular Function: catalytic activity (GO:0003824), Cellular Component: membrane (GO:0016020)	IPR000326,IPR016118,NULL	NULL,Phosphatidic acid phosphatase type 2/haloperoxidase,Phosphatidic acid phosphatase/chloroperoxidase, N-terminal	TC391464		GO:0016020[C](membrane)	C	GR_protein|Q69L47~80.00~55											TC299729
A_99_P131475	929.27	1694.36	3947.45	466.31	582.94	695.71	0.98	0.6	0.55	-0.66	-0.71	-0.55	2.57	0.000671127	0.1	down	P	P	P	P	P	P	FALSE										TC417195	similar to UniRef100_A1CJP0 Cluster: Ribonucleoprotein, chloroplast; n=1; Aspergillus clavatus|Rep: Ribonucleoprotein, chloroplast - Aspergillus clavatus, partial (4%)					CJ873852 Y. Ogihara unpublished cDNA library, whthls Triticum aestivum cDNA clone whthls13g14 5', mRNA sequence [CJ873852]			CJ873852						TC324809	Ta.47697
A_99_P568632	3722.81	7350.72	13560.5	3996.69	3977.7	4142.85	0.51	0.42	0.37	-0.37	-0.69	-0.49	1.94	0.000672076	0.1	down	P	P	P	P	P	P	FALSE		IWGSC_MIPS_v2.2_HICONF,IWGSC_MIPS_v2.2_HICONF_unmapped	Traes_7BL_8B85E9E6F.1,Traes_7BL_97526A990.1,Traes_XX_4A8F16065.1	Gene3D,Hamap,PANTHER,PRINTS,Pfam,ProSitePatterns,SMART,SUPERFAMILY,TIGRFAM	G3DSA:3.40.50.300,G3DSA:3.40.50.720,G3DSA:3.90.180.10,MF_00235,PF00107,PF00406,PF05191,PF08240,PR00094,PS00113,PTHR11695,PTHR11695:SF280,PTHR11695:SF4,PTHR23359,PTHR23359:SF1,SM00829,SSF50129,SSF51735,SSF52540,TIGR01351	Adenylate kinase,Adenylate kinase [adk].,Adenylate kinase signature,Adenylate kinase signature.,Adenylate kinase, active site lid,Alcohol dehydrogenase GroES-like domain,Enoylreductase,Zinc-binding dehydrogenase,adk: adenylate kinase	GO:0008270|GO:0016491|GO:0055114,GO:0016491|GO:0016747,Molecular Function: ATP binding (GO:0005524), Biological Process: nucleobase-containing compound metabolic process (GO:0006139), Molecular Function: nucleobase-containing compound kinase activity (GO:	IPR000850,IPR002085,IPR006259,IPR007862,IPR011032,IPR013149,IPR013154,IPR016040,IPR020843,IPR027417,NULL	Adenylate kinase,Adenylate kinase subfamily,Adenylate kinase, active site lid domain,Alcohol dehydrogenase GroES-like,Alcohol dehydrogenase superfamily, zinc-type,Alcohol dehydrogenase, C-terminal,GroES (chaperonin 10)-like,GroES-like,NAD(P)-binding domai	TC459330	similar to UniRef100_A7PKL2 Cluster: Chromosome chr7 scaffold_20, whole genome shotgun sequence; n=1; Vitis vinifera|Rep: Chromosome chr7 scaffold_20, whole genome shotgun sequence - Vitis vinifera (Grape), partial (16%)					Rep: Chromosome chr7 scaffold_20, whole genome shotgun sequence - Vitis vinifera (Grape), partial (16%) [TC365931]									TC365931	Ta.22645
A_99_P435072	712.14	1489.82	3345.72	153.83	256.78	384.6	1.23	1	0.74	-1.27	-0.97	-0.74	3.97	0.000675653	0.1	down	P	P	P	P	P	P	FALSE		IWGSC_MIPS_v2.2_HICONF	Traes_5DS_17D3A0232.1	Gene3D,PANTHER,Pfam,SUPERFAMILY	G3DSA:3.40.50.720,PF01073,PTHR10366,PTHR10366:SF20,SSF51735	3-beta hydroxysteroid dehydrogenase/isomerase family	Molecular Function: 3-beta-hydroxy-delta5-steroid dehydrogenase activity (GO:0003854), Biological Process: steroid biosynthetic process (GO:0006694), Molecular Function: oxidoreductase activity, acting on the CH-OH group of donors, NAD or NADP as acceptor	IPR002225,IPR016040,NULL	3-beta hydroxysteroid dehydrogenase/isomerase,NAD(P)-binding domain,NULL	TC392937	similar to UniRef100_Q10JX3 Cluster: NAD dependent epimerase/dehydratase family protein, expressed; n=1; Oryza sativa Japonica Group|Rep: NAD dependent epimerase/dehydratase family protein, expressed - Oryza sativa subsp. japonica (Rice), partial (69%)					KUCD01_06_D05_T3 WSWR cDNA library Triticum aestivum cDNA, mRNA sequence [DN829606]			DN829606						TC300836	Ta.36181
A_99_P036334	264.7	956.18	2339.62	47.73	23.64	120.41	1.47	1.72	1.09	-1.09	-1.82	-1.18	6.96	0.00067737	0.1	down	P	P	P	M	M	M	FALSE										TC416886	similar to UniRef100_A9LRT1 Cluster: C2H2 zinc finger protein; n=1; Triticum aestivum|Rep: C2H2 zinc finger protein - Triticum aestivum (Wheat), partial (73%)					BJ270556 Y. Ogihara unpublished cDNA library, Wh_oh Triticum aestivum cDNA clone whoh8g02 5', mRNA sequence [BJ270556]			BJ270556						TC324506	Ta.13474
A_99_P439242	1326.7	4446.73	7908.57	506.89	970.82	850.64	0.79	1.41	1.23	-1.22	-0.79	-0.96	4.41	0.000678425	0.1	down	P	P	P	P	P	P	FALSE										TC395745	homologue to UniRef100_A5A8T7 Cluster: 17.6kDa heat-shock protein; n=1; Triticum turgidum subsp. dicoccon|Rep: 17.6kDa heat-shock protein - Triticum turgidum subsp. dicoccon, complete	GO:0005575[C](cellular_component);GO:0005829[C](cytosol);GO:0006457[B](protein folding);GO:0006972[B](hyperosmotic response);GO:0009408[B](response to heat);GO:0009644[B](response to high light intensity);GO:0042542[B](response to hydrogen peroxide);GO:0051082[M](unfolded protein binding)	C;B;M	TAIR|gene:2143108~86.99~79;TAIR|gene:3713790~86.18~79;TAIR|gene:2143023~86.18~79		Rep: 17.6kDa heat-shock protein - Triticum turgidum subsp. dicoccon, complete [TC303946]									TC303946	Ta.47096
A_99_P359126	313.07	873.01	2735.1	395.58	521.92	565.91	0.27	0.14	0.21	-0.16	-0.15	-0.14	1.29	0.000679656	0.1	down	P	P	P	P	P	P	FALSE										TC427840	similar to UniRef100_A7PWD4 Cluster: Chromosome chr8 scaffold_34, whole genome shotgun sequence; n=1; Vitis vinifera|Rep: Chromosome chr8 scaffold_34, whole genome shotgun sequence - Vitis vinifera (Grape), partial (10%)					Triticum aestivum calcium-dependent protein kinase (CPK12) mRNA, complete cds [EU181185]		100192126	EU181185	calcium-dependent protein kinase	CPK12					Ta.63544
A_99_P409667	2489.66	5173.36	6770.45	711.34	1018.59	840.6	1.55	1.51	0.85	-0.95	-0.85	-1.09	4.83	0.000680531	0.1	down	P	P	P	P	P	P	FALSE										TC371737	similar to UniRef100_Q1WM16 Cluster: Hexokinase-7; n=1; Oryza sativa Japonica Group|Rep: Hexokinase-7 - Oryza sativa subsp. japonica (Rice), partial (62%)					Rep: Hexokinase-7 - Oryza sativa subsp. japonica (Rice), partial (62%) [TC280295]									TC280295	Ta.39662
A_99_P278226	5020.4	11015.7	18547.4	15504.4	17404	16532.9	-0.27	-0.18	-0.32	0.3	0.18	0.27	1.42	0.000698028	0.1	up	P	P	P	P	P	P	FALSE		IWGSC_MIPS_v2.2_HICONF_unmapped	Traes_XX_9517506D6.1	SUPERFAMILY	SSF55797			IPR014044	CAP domain	TC372031;TC437874	weakly similar to UniRef100_A7P4T7 Cluster: Chromosome chr4 scaffold_6, whole genome shotgun sequence; n=1; Vitis vinifera|Rep: Chromosome chr4 scaffold_6, whole genome shotgun sequence - Vitis vinifera (Grape), partial (70%)														TC280583	Ta.9343
A_99_P163217	2583.2	7256.01	9713.13	1297.72	2062.44	1912.22	0.86	1.26	0.71	-0.97	-0.71	-0.72	3.37	0.000699524	0.1	down	P	P	P	P	P	P	FALSE										TC450588	similar to UniRef100_Q43660 Cluster: Heat shock protein 17.3; n=1; Triticum aestivum|Rep: Heat shock protein 17.3 - Triticum aestivum (Wheat), partial (35%)					WHE2990_B08_D16ZS Wheat dormant embryo cDNA library Triticum aestivum cDNA clone WHE2990_B08_D16, mRNA sequence [BQ842204]		543421	BQ842204	small heat shock protein HSP17.8	LOC543421					Ta.55840
A_99_P012269	4893.28	8701.57	17684.7	5219.84	5301.83	5164.8	0.55	0.34	0.46	-0.34	-0.62	-0.51	1.93	0.000713164	0.1	down	P	P	P	P	P	P	FALSE										TC379531	UniRef100_Q7X9F9 Cluster: Glutathione synthetase; n=1; Triticum aestivum|Rep: Glutathione synthetase - Triticum aestivum (Wheat), complete	GO:0009536[C](plastid)	C	GR_protein|A2Y1U6~82.09~66		Triticum aestivum mRNA for glutathione synthetase (gs3 gene) [AJ579382]		543031	AJ579382	glutathione synthetase	gs3				TC288041	Ta.5307
A_99_P409867	5580.96	10306.2	17034.3	4446.4	4472.06	4772.28	0.82	0.67	0.48	-0.48	-0.78	-0.54	2.39	0.000716187	0.1	down	P	P	P	P	P	P	FALSE		IWGSC_MIPS_v2.2_HICONF	Traes_7DS_86C512854.1	Gene3D,Hamap,PANTHER,PIRSF,Pfam,ProSitePatterns,SUPERFAMILY,TIGRFAM	G3DSA:3.65.10.10,MF_00210,PF00275,PIRSF000505,PS00104,PS00885,PTHR21090,PTHR21090:SF3,SSF55205,TIGR01356	3-phosphoshikimate 1-carboxyvinyltransferase [aroA].,EPSP synthase (3-phosphoshikimate 1-carboxyvinyltransferase),EPSP synthase signature 1.,EPSP synthase signature 2.,aroA: 3-phosphoshikimate 1-carboxyvinyltransferase	Molecular Function: 3-phosphoshikimate 1-carboxyvinyltransferase activity (GO:0003866),Molecular Function: catalytic activity (GO:0003824),Molecular Function: transferase activity, transferring alkyl or aryl (other than methyl) groups (GO:0016765)	IPR001986,IPR006264,IPR013792,IPR023193,NULL	3-phosphoshikimate 1-carboxyvinyltransferase,3-phosphoshikimate 1-carboxyvinyltransferase, conserved site,Enolpyruvate transferase domain,NULL,RNA 3'-terminal phosphate cyclase/enolpyruvate transferase, alpha/beta	TC371935	homologue to UniRef100_Q3Y6S2 Cluster: 3-phosphoshikimate 1-carboxyvinyltransferase; n=6; Lolium|Rep: 3-phosphoshikimate 1-carboxyvinyltransferase - Lolium multiflorum (Italian ryegrass) (Lolium perenne subsp.multiflorum), partial (55%)					Rep: 3-phosphoshikimate 1-carboxyvinyltransferase - Lolium multiflorum (Italian ryegrass) (Lolium perenne subsp.multiflorum), partial (55%) [TC280493]									TC280493
A_99_P283446	548.3	953.89	2303.94	20.71	23.22	46.84	2.81	2.16	1.49	-1.97	-1.49	-2.14	16.3	0.000721296	0.1	down	P	P	P	M	M	M	FALSE		IWGSC_MIPS_v2.2_HICONF	Traes_5AS_50A2496B9.1	Gene3D,PANTHER,Pfam,ProSitePatterns,SUPERFAMILY,TIGRFAM	G3DSA:1.50.10.20,PF00432,PF13249,PS01074,PTHR32548,PTHR32548:SF6,SSF48239,TIGR01787	Prenyltransferase and squalene oxidase repeat,Prenyltransferase-like,Terpene synthases signature.,squalene_cyclas: squalene/oxidosqualene cyclases	Molecular Function: catalytic activity (GO:0003824),Molecular Function: intramolecular transferase activity (GO:0016866)	IPR001330,IPR002365,IPR008930,IPR018333,NULL	NULL,Prenyltransferase/squalene oxidase,Squalene cyclase,Terpene synthase, conserved site,Terpenoid cyclases/protein prenyltransferase alpha-alpha toroid	TC445957	similar to UniRef100_A4VB63 Cluster: Cycloartenol synthase; n=1; Dioscorea zingiberensis|Rep: Cycloartenol synthase - Dioscorea zingiberensis, partial (23%)	GO:0019745[B](pentacyclic triterpenoid biosynthetic process);GO:0042299[M](lupeol synthase activity)	B;M	TAIR|gene:2019702~71.43~62	;5.4.99.-	Rep: Cycloartenol synthase - Dioscorea zingiberensis, partial (23%) [TC352933]									TC352933
A_99_P227736	161.37	615.58	1921.59	52.18	31.81	150	1	0.85	0.61	-0.87	-1.1	-0.61	3.23	0.000728216	0.1	down	P	P	P	M	M	M	FALSE		IWGSC_MIPS_v2.2_HICONF	Traes_2BL_7F2959EE9.1	Pfam	PF12609	Wound-induced protein		IPR022251	Protein of unknown function wound-induced	TC404144		GO:0003674[M](molecular_function);GO:0009536[C](plastid);GO:0009611[B](response to wounding)	M;C;B	TAIR|gene:1005714185~93.02~52;GR_protein|Q7XQS9~80.36~58		wre1n.pk0093.e7 wre1n Triticum aestivum cDNA clone wre1n.pk0093.e7 5' end, mRNA sequence [CA644849]			CA644849						TC312120	Ta.5729
A_99_P245896	5148.63	10039.8	18189.6	3109.67	2531.17	3457.38	0.89	0.81	0.77	-0.77	-1.37	-0.82	3.52	0.000733493	0.1	down	P	P	P	P	P	P	FALSE		IWGSC_MIPS_v2.2_HICONF	Traes_3AL_28186DB96.1	Gene3D,PANTHER,Pfam,SUPERFAMILY	G3DSA:3.20.20.80,PF00332,PTHR32227,PTHR32227:SF33,SSF51445	Glycosyl hydrolases family 17	Molecular Function: catalytic activity (GO:0003824), Biological Process: carbohydrate metabolic process (GO:0005975),Molecular Function: hydrolase activity, hydrolyzing O-glycosyl compounds (GO:0004553), Biological Process: carbohydrate metabolic process	IPR000490,IPR013781,IPR017853,NULL	Glycoside hydrolase, catalytic domain,Glycoside hydrolase, family 17,Glycoside hydrolase, superfamily,NULL	CA665843	weakly similar to UniRef100_O65189 Cluster: Glucan endo-1,3-beta-glucosidase isoenzyme I; n=1; Hordeum vulgare|Rep: Glucan endo-1,3-beta-glucosidase isoenzyme I - Hordeum vulgare (Barley), partial (13%)					Rep: Beta-1,3-glucanase - Triticum aestivum (Wheat), partial (66%) [TC291895]									TC291895	Ta.49558
A_99_P309721	1004.31	2227.61	5131.45	1083.65	1678.91	1439.93	0.29	0.24	0.34	-0.45	-0.24	-0.38	1.57	0.000736801	0.1	down	P	P	P	P	P	P	FALSE										TC374067	homologue to UniRef100_Q6Y3I1 Cluster: Multidrug resistance associated protein 1; n=1; Zea mays|Rep: Multidrug resistance associated protein 1 - Zea mays (Maize), partial (16%)					Rep: Multidrug resistance associated protein 1 - Zea mays (Maize), partial (16%) [TC282607]									TC282607
A_99_P186482	1241.3	2690.99	4505.88	414.49	411.69	354.8	1.33	1.27	0.83	-0.83	-1.14	-1.49	4.94	0.000740706	0.1	down	P	P	P	P	P	P	FALSE										TC434455	similar to UniRef100_Q5DVL6 Cluster: C2 domain-containing protein; n=1; Hordeum vulgare subsp. vulgare|Rep: C2 domain-containing protein - Hordeum vulgare var. distichum (Two-rowed barley), partial (32%)					G118.118O05F010724 G118 Triticum aestivum cDNA clone G118118O05, mRNA sequence [CD891900]			CD891900						TC341635	Ta.61156
A_99_P009516	11024.8	24038.7	38971.8	16129	20557.2	18810.8	0.2	0.31	0.18	-0.28	-0.22	-0.18	1.37	0.000743493	0.1	down	P	P	P	P	P	P	FALSE		IWGSC_MIPS_v2.2_HICONF	Traes_1BS_12C552EFA.1	Gene3D,PANTHER,PRINTS,Pfam,ProSitePatterns,ProSiteProfiles,SUPERFAMILY	G3DSA:3.40.30.10,PF00085,PR00421,PS00194,PS51352,PTHR10438,SSF52833	Thioredoxin,Thioredoxin domain profile.,Thioredoxin family active site.,Thioredoxin family signature	Biological Process: cell redox homeostasis (GO:0045454),Biological Process: glycerol ether metabolic process (GO:0006662), Molecular Function: electron carrier activity (GO:0009055), Molecular Function: protein disulfide oxidoreductase activity (GO:001503	IPR005746,IPR012336,IPR013766,IPR017937	Thioredoxin,Thioredoxin domain,Thioredoxin, conserved site,Thioredoxin-like fold	CK163487;TC376559;TC378321	UniRef100_Q84X91 Cluster: Thioredoxin h; n=2; Triticeae|Rep: Thioredoxin h - Leymus chinensis, complete					FGAS000284 Triticum aestivum FGAS: Library 2 Gate 3 Triticum aestivum cDNA, mRNA sequence [DR740017]		543423	DR740017	thioredoxin	LOC543423				TC285138	Ta.4367
A_99_P086045	8790.62	18178.7	37115	9147.73	8852.91	9238.97	0.46	0.5	0.72	-0.46	-0.81	-0.58	2.27	0.000752013	0.1	down	P	P	P	P	P	P	FALSE		IWGSC_MIPS_v2.2_HICONF	Traes_4AL_45EFB118E.1	PANTHER,Pfam,SUPERFAMILY	PF12899,PTHR31916,SSF48208	Alkaline and neutral invertase	Molecular Function: catalytic activity (GO:0003824),Molecular Function: glycopeptide alpha-N-acetylgalactosaminidase activity (GO:0033926)	IPR008928,IPR024746,NULL	Glycosyl hydrolase family 100,NULL,Six-hairpin glycosidase-like	CA637640;TC451647	UniRef100_A7DVT6 Cluster: Alkaline invertase; n=1; Triticum aestivum|Rep: Alkaline invertase - Triticum aestivum, partial (1%)					Triticum aestivum mRNA for alkaline invertase (AInv gene), cultivar pincen [AM295169]		100125737	AM295169	alkaline invertase	AInv				TC334595	Ta.32769
A_99_P235436	420.55	894.62	2361	20.71	16.89	92.6	2.29	1.85	1.38	-2.16	-2.48	-1.38	14.49	0.000759115	0.1	down	P	P	P	M	M	M	FALSE		IWGSC_MIPS_v2.2_HICONF	Traes_2DS_3791A8A36.1	Gene3D,PANTHER,Pfam,SUPERFAMILY,TIGRFAM	G3DSA:1.10.274.20,G3DSA:1.20.200.10,PF00221,PTHR32364,PTHR32364:SF2,SSF48557,TIGR01226	Aromatic amino acid lyase,phe_am_lyase: phenylalanine ammonia-lyase	Biological Process: biosynthetic process (GO:0009058), Molecular Function: ammonia-lyase activity (GO:0016841),Cellular Component: cytoplasm (GO:0005737), Biological Process: L-phenylalanine catabolic process (GO:0006559), Molecular Function: ammonia-lyas	IPR001106,IPR005922,IPR008948,IPR023144,NULL	Aromatic amino acid lyase,L-Aspartase-like,NULL,Phenylalanine ammonia-lyase,Phenylalanine ammonia-lyase, shielding domain	TC384763	similar to UniRef100_Q43210 Cluster: Phenylalanine ammonia-lyase; n=1; Triticum aestivum|Rep: Phenylalanine ammonia-lyase - Triticum aestivum (Wheat), partial (35%)	GO:0005739[C](mitochondrion)	C	GR_protein|A2X7F3~92.22~59		Rep: Phenylalanine ammonia-lyase - Triticum aestivum (Wheat), partial (35%) [TC293231]									TC293231	Ta.47240
A_99_P566387	1829.42	3932	8347.51	2804.17	3366.91	3278.1	0.17	0.16	0.26	-0.17	-0.26	-0.16	1.32	0.000760696	0.1	down	P	P	P	P	P	P	FALSE										TC390330;TC458512	weakly similar to UniRef100_A7PM36 Cluster: Chromosome chr14 scaffold_21, whole genome shotgun sequence; n=1; Vitis vinifera|Rep: Chromosome chr14 scaffold_21, whole genome shotgun sequence - Vitis vinifera (Grape), partial (13%)					Rep: Chromosome chr14 scaffold_21, whole genome shotgun sequence - Vitis vinifera (Grape), partial (15%) [TC365129]									TC365129	Ta.4364
A_99_P264432	2665.65	5834.06	12530.5	3160.42	3314.87	3458.08	0.36	0.41	0.56	-0.36	-0.62	-0.43	1.89	0.000764397	0.1	down	P	P	P	P	P	P	FALSE										CA664686;TC375411;TC449116	similar to UniRef100_Q76YB3 Cluster: RNaseH ribonuclease; n=1; Aeromonas phage Aeh1|Rep: RNaseH ribonuclease - Aeromonas phage Aeh1, partial (5%)					Rep: Glycerol kinase-like protein - Oryza sativa subsp. japonica (Rice), partial (11%) [TC354399]									TC354399	Ta.55534
A_99_P362656	864.82	2010.23	4553.95	1173.28	1320.7	1252.64	0.23	0.22	0.24	-0.22	-0.4	-0.43	1.5	0.000764575	0.1	down	P	P	P	P	P	P	FALSE		IWGSC_MIPS_v2.2_HICONF	Traes_2BL_C114F0A2F.1	PANTHER,Pfam,SMART	PF02893,PTHR31256,SM00568	GRAM domain,domain in glucosyltransferases, myotubularins and other putative membrane-associated proteins		IPR004182,NULL	GRAM domain,NULL	TC402467;TC403620	similar to UniRef100_Q6H5X3 Cluster: ABA-responsive protein-like; n=2; Oryza sativa|Rep: ABA-responsive protein-like - Oryza sativa subsp. japonica (Rice), partial (53%)					Rep: ABA-responsive protein-like - Oryza sativa subsp. japonica (Rice), partial (93%) [TC311619]									TC311619
A_99_P515342	12788.9	24277	48615.8	11667.7	11783.1	13865.6	0.54	0.47	0.69	-0.6	-0.86	-0.47	2.32	0.00078548	0.11	down	P	P	P	P	P	P	FALSE										TC438478															TC345592	Ta.53887
A_99_P252466	9997.83	18963	34335.1	13437.5	18371.3	14946.1	0.25	0.17	0.19	-0.32	-0.17	-0.29	1.39	0.000794011	0.11	down	P	P	P	P	P	P	FALSE										TC388085;TC453698	homologue to UniRef100_Q6Z4E4 Cluster: Methylmalonate semi-aldehyde dehydrogenase; n=1; Oryza sativa Japonica Group|Rep: Methylmalonate semi-aldehyde dehydrogenase - Oryza sativa subsp. japonica (Rice), complete					Rep: Methylmalonate semialdehyde dehydrogenase - Triticum aestivum (Wheat), complete [TC318569]									TC318569	Ta.2907
A_99_P013219	585.56	1512.98	3657.95	1432.27	1801.89	1819.93	-0.15	-0.1	-0.15	0.14	0.1	0.18	1.21	0.00079612	0.11	up	P	P	P	P	P	P	FALSE		IWGSC_MIPS_v2.2_HICONF	Traes_3B_EE1F29F0A.1	Gene3D,PANTHER,Pfam,SUPERFAMILY,TIGRFAM	G3DSA:3.90.1030.10,PF01196,PTHR14413,PTHR14413:SF7,SSF64263,TIGR00059	L17: ribosomal protein L17,Ribosomal protein L17	Molecular Function: structural constituent of ribosome (GO:0003735), Cellular Component: intracellular (GO:0005622), Cellular Component: ribosome (GO:0005840), Biological Process: translation (GO:0006412)	IPR000456,NULL	NULL,Ribosomal protein L17	CV760645	similar to UniRef100_A7QB82 Cluster: Chromosome chr4 scaffold_73, whole genome shotgun sequence; n=1; Vitis vinifera|Rep: Chromosome chr4 scaffold_73, whole genome shotgun sequence - Vitis vinifera (Grape), partial (86%)	GO:0003735[M](structural constituent of ribosome);GO:0005739[C](mitochondrion);GO:0005840[C](ribosome);GO:0006412[B](translation);GO:0015934[C](large ribosomal subunit)	M;C;B	TIGR_CMR|CPS_0627~74.65~53;GR_protein|Q0DHK1~86.49~76;TAIR|gene:2174803~93.48~86	;3.6.5.3	FGAS055031 Triticum aestivum FGAS: Library 2 Gate 3 Triticum aestivum cDNA, mRNA sequence [CV760645]			CV760645						TC288604	Ta.5644
A_99_P362236	2140.36	4331.3	9642.53	2061.59	2934.66	2945.98	0.38	0.32	0.49	-0.59	-0.45	-0.32	1.81	0.000805101	0.11	down	P	P	P	P	P	P	FALSE										TC449398	similar to UniRef100_P24096 Cluster: Thymidine kinase; n=1; Bovine herpesvirus type 1 (strain 6660)|Rep: Thymidine kinase - Bovine herpesvirus 1 (strain 6660) (BoHV-1) (Infectious bovinerhinotracheitis virus), partial (6%)					wre1n.pk160.d7 wre1n Triticum aestivum cDNA clone wre1n.pk160.d7 5' end, mRNA sequence [CA650877]			CA650877						TC356307	Ta.19369
A_99_P505304	11491.8	24877.3	34724	8009.52	6835.38	6282.39	0.9	0.99	0.63	-0.63	-1.15	-1.11	3.51	0.000808937	0.11	down	P	P	P	P	P	P	FALSE		IWGSC_MIPS_v2.2_HICONF	Traes_3B_13E045F8D.1	Gene3D,PANTHER,PRINTS,Pfam,ProSitePatterns,SMART,SUPERFAMILY	G3DSA:2.60.120.10,PF00190,PR00325,PS00725,PTHR31238,SM00835,SSF51182	Cupin,Germin family signature.,Germin signature	Molecular Function: manganese ion binding (GO:0030145),Molecular Function: nutrient reservoir activity (GO:0045735)	IPR001929,IPR006045,IPR011051,IPR014710,IPR019780,NULL	Cupin 1,Germin,Germin, manganese binding site,NULL,RmlC-like cupin domain,RmlC-like jelly roll fold	CA677980;CA679416;CA694491;CA720514;CV781406	homologue to UniRef100_P93600 Cluster: PSBGer3 protein; n=1; Triticum aestivum|Rep: PSBGer3 protein - Triticum aestivum (Wheat), partial (22%)					T.aestivum mRNA for germin-like protein 3 [Y09917]		543323	Y09917	pSBGer3 protein	pSBGer3				TC341229	Ta.35388
A_99_P167864	8409.56	13031.3	28931.9	2259.74	5003.01	3270.42	1.21	0.81	1.11	-1.57	-0.81	-1.27	4.82	0.000811933	0.11	down	P	P	P	P	P	P	FALSE		IWGSC_MIPS_v2.2_HICONF_unmapped	Traes_XX_055848961.1,Traes_XX_69F5F184C.1,Traes_XX_B1889B8E9.1	Pfam	PF04450	Peptidase of plants and bacteria		IPR007541	Uncharacterised protein family, basic secretory protein	CA680403;CA694296;CA696156;CJ560868;TC431026	similar to UniRef100_A7YA66 Cluster: PR17d precursor; n=1; Hordeum vulgare subsp. vulgare|Rep: PR17d precursor - Hordeum vulgare var. distichum (Two-rowed barley), partial (25%)					Triticum aestivum mRNA, clone WCI-5, complete cds [U32431]		543235	U32431	hypothetical LOC543235	LOC543235				TC283960	Ta.56911
A_99_P312001	167.74	722.93	1980.26	79.03	70.13	162.24	0.91	1.11	0.56	-0.56	-0.68	-0.61	2.8	0.000813544	0.11	down	P	P	P	M	M	M	FALSE										TC370866															TC279434
A_99_P361736	1120.5	2228.48	4660.66	682.24	575.61	741.71	0.87	0.66	0.58	-0.58	-1.08	-0.83	2.91	0.000815159	0.11	down	P	P	P	P	P	P	FALSE		IWGSC_MIPS_v2.2_HICONF	Traes_6BL_C96F626D9.1	Gene3D,PANTHER,Pfam,ProSitePatterns,SUPERFAMILY,TIGRFAM	G3DSA:1.10.274.20,G3DSA:1.10.275.10,G3DSA:1.20.200.10,PF00221,PS00488,PTHR32364,PTHR32364:SF2,SSF48557,TIGR01226	Aromatic amino acid lyase,Phenylalanine and histidine ammonia-lyases signature.,phe_am_lyase: phenylalanine ammonia-lyase	Biological Process: biosynthetic process (GO:0009058), Molecular Function: ammonia-lyase activity (GO:0016841),Cellular Component: cytoplasm (GO:0005737), Biological Process: L-phenylalanine catabolic process (GO:0006559), Molecular Function: ammonia-lyas	IPR001106,IPR005922,IPR008948,IPR022313,IPR023144,IPR024083,NULL	Aromatic amino acid lyase,Fumarase/histidase, N-terminal,L-Aspartase-like,NULL,Phenylalanine ammonia-lyase,Phenylalanine ammonia-lyase, shielding domain,Phenylalanine/histidine ammonia-lyases, active site	TC392122	similar to UniRef100_Q6ST23 Cluster: Phenylalanine ammonia-lyase; n=1; Bambusa oldhamii|Rep: Phenylalanine ammonia-lyase - Bambusa oldhamii (Giant timber bamboo), partial (26%)					Rep: Phenylalanine ammonia-lyase - Bambusa oldhamii (Giant timber bamboo), partial (26%) [TC300387]									TC300387
A_99_P073450	798.65	2789.81	5751.6	329.04	516.41	642.13	0.71	1.31	1.26	-1.1	-0.91	-0.71	4.02	0.000817318	0.11	down	P	P	P	P	P	P	FALSE										TC384790	homologue to UniRef100_A5A8T7 Cluster: 17.6kDa heat-shock protein; n=1; Triticum turgidum subsp. dicoccon|Rep: 17.6kDa heat-shock protein - Triticum turgidum subsp. dicoccon, complete	GO:0005575[C](cellular_component);GO:0005829[C](cytosol);GO:0006457[B](protein folding);GO:0006972[B](hyperosmotic response);GO:0009408[B](response to heat);GO:0009644[B](response to high light intensity);GO:0042542[B](response to hydrogen peroxide);GO:0051082[M](unfolded protein binding)	C;B;M	TAIR|gene:2143108~86.18~79;TAIR|gene:3713790~85.37~79;TAIR|gene:2143023~85.37~79		Rep: 17.6kDa heat-shock protein - Triticum turgidum subsp. dicoccon, complete [TC293253]									TC293253
A_99_P337831	182.29	478.49	1628.99	20.71	17.17	46.84	2.22	1.31	1.23	-1.23	-1.5	-1.4	7.82	0.000824831	0.11	down	P	P	P	M	M	M	FALSE										TC420404	homologue to UniRef100_Q50HV8 Cluster: Glycosyltransferase; n=1; Triticum aestivum|Rep: Glycosyltransferase - Triticum aestivum (Wheat), partial (8%)					Rep: Glycosyltransferase - Triticum aestivum (Wheat), partial (8%) [TC327913]									TC327913
A_99_P242686	38795.6	70754.8	127319	38625.3	45156.3	47927.1	0.44	0.33	0.56	-0.54	-0.59	-0.33	1.92	0.000826264	0.11	down	P	P	P	P	P	P	FALSE		IWGSC_MIPS_v2.2_HICONF	Traes_3B_D4262248A.1	Gene3D,PANTHER,PRINTS,Pfam,ProSitePatterns,SUPERFAMILY	G3DSA:1.10.630.10,PF00067,PR00385,PR00463,PS00086,PTHR24298,SSF48264	Cytochrome P450,Cytochrome P450 cysteine heme-iron ligand signature.,E-class P450 group I signature,P450 superfamily signature	Molecular Function: iron ion binding (GO:0005506), Molecular Function: electron carrier activity (GO:0009055), Molecular Function: oxidoreductase activity, acting on paired donors, with incorporation or reduction of molecular oxygen (GO:0016705), Molecula	IPR001128,IPR002401,IPR017972,NULL	Cytochrome P450,Cytochrome P450, E-class, group I,Cytochrome P450, conserved site,NULL	CA683590;TC379880;TC402146;TC408468	homologue to UniRef100_Q94IP1 Cluster: Cinnamic acid 4-hydroxylase; n=1; Sorghum bicolor|Rep: Cinnamic acid 4-hydroxylase - Sorghum bicolor (Sorghum) (Sorghum vulgare), partial (4%)														TC288384	Ta.253
A_99_P482097	2598.91	5595.98	11731.6	3802.05	4434.24	4429.41	0.2	0.23	0.33	-0.25	-0.34	-0.2	1.43	0.000831982	0.11	down	P	P	P	P	P	P	FALSE		IWGSC_MIPS_v2.2_HICONF	Traes_3AS_9442E0834.1,Traes_3B_4C0BF0F2B.1	Gene3D,PANTHER,PRINTS,Pfam,ProSiteProfiles,SUPERFAMILY	G3DSA:2.60.120.330,PF03171,PF14226,PR00682,PS51471,PTHR10209,PTHR10209:SF55,SSF51197	2OG-Fe(II) oxygenase superfamily,Fe(2+) 2-oxoglutarate dioxygenase domain profile.,Isopenicillin N synthase signature,non-haem dioxygenase in morphine synthesis N-terminal	Molecular Function: iron ion binding (GO:0005506), Molecular Function: oxidoreductase activity (GO:0016491), Biological Process: oxidation-reduction process (GO:0055114),Molecular Function: oxidoreductase activity (GO:0016491), Molecular Function: oxidore	IPR002283,IPR005123,IPR026992,IPR027443,NULL	Isopenicillin N synthase,Isopenicillin N synthase-like,NULL,Non-haem dioxygenase N-terminal domain,Oxoglutarate/iron-dependent dioxygenase	CJ729397;TC423254	;					CJ729397 Y.Ogihara unpublished cDNA library Wh_VSCB Triticum aestivum cDNA clone whvs4p15 5', mRNA sequence [CJ729397]			CJ729397						TC330644	Ta.44370
A_99_P231992	11556.9	23106.7	38906.8	18203.9	20939.6	18418.1	0.24	0.21	0.14	-0.14	-0.22	-0.24	1.32	0.000833813	0.11	down	P	P	P	P	P	P	FALSE										CA736304;CK210405;TC410705	UniRef100_O82073 Cluster: Sucrose synthase type I; n=3; Triticeae|Rep: Sucrose synthase type I - Triticum aestivum, partial (2%)					FGAS059218 Triticum aestivum FGAS: Library 2 Gate 3 Triticum aestivum cDNA, mRNA sequence [CV764833]		543219	CV764833	ubiquitin carrier protein	UBC1				TC318545	Ta.16377
A_99_P093810	52043	100001	142078	40996	56809.6	35967.1	0.6	0.6	0.52	-0.72	-0.52	-1.02	2.51	0.000839048	0.11	down	P	P	P	P	P	P	FALSE										TC375914;TC451466	homologue to UniRef100_P93600 Cluster: PSBGer3 protein; n=1; Triticum aestivum|Rep: PSBGer3 protein - Triticum aestivum (Wheat), complete					T.aestivum mRNA for germin-like protein 3 [Y09917]		543323	Y09917	pSBGer3 protein	pSBGer3				TC284476	Ta.35388
A_99_P085960	1496.74	3340.94	7060.49	2352.84	2805.09	2501.51	0.15	0.17	0.24	-0.15	-0.25	-0.29	1.34	0.000843302	0.11	down	P	P	P	P	P	P	FALSE										CK206155	similar to UniRef100_A7PWD0 Cluster: Chromosome chr8 scaffold_34, whole genome shotgun sequence; n=1; Vitis vinifera|Rep: Chromosome chr8 scaffold_34, whole genome shotgun sequence - Vitis vinifera (Grape), partial (29%)					FGAS017734 Triticum aestivum FGAS: Library 5 GATE 7 Triticum aestivum cDNA, mRNA sequence [CK206155]			CK206155							Ta.32731
A_99_P061053	6802.24	13708.4	25780.9	11559.2	13025.5	12358.6	0.14	0.12	0.16	-0.12	-0.23	-0.15	1.24	0.000852059	0.11	down	P	P	P	P	P	P	FALSE		IWGSC_MIPS_v2.2_HICONF,IWGSC_MIPS_v2.2_HICONF_unmapped	Traes_3AS_B2E7B12281.1,Traes_XX_5B45CEE0F.1	PANTHER,Pfam	PF04577,PTHR20961,PTHR20961:SF0,PTHR20961:SF5	Protein of unknown function (DUF563)	GO:0016757	IPR007657,NULL	Glycosyltransferase AER61, uncharacterised,NULL	TC411370	UniRef100_Q5QPY8 Cluster: Glycosyltransferase; n=1; Triticum aestivum|Rep: Glycosyltransferase - Triticum aestivum (Wheat), complete	GO:0005739[C](mitochondrion)	C	GR_protein|Q9FTE2~89.81~83		Triticum aestivum mRNA for glycosyltransferase (a3b gene) [AJ867399]		606318	AJ867399	glycosyltransferase	a3b				TC319178	Ta.22579
A_99_P329186	1832.71	3371.16	6982.07	1016.96	1852.49	1523.61	0.74	0.49	0.52	-0.9	-0.49	-0.67	2.42	0.000857655	0.11	down	P	P	P	P	P	P	FALSE										TC382518;TC431506	similar to UniRef100_Q9LK88 Cluster: NADPH:quinone oxidoreductase; n=2; Arabidopsis thaliana|Rep: NADPH:quinone oxidoreductase - Arabidopsis thaliana (Mouse-ear cress), partial (89%)					Rep: NADPH:quinone oxidoreductase - Arabidopsis thaliana (Mouse-ear cress), partial (89%) [TC291031]									TC291031
A_99_P287856	6055.23	12352.5	23138.9	14285.3	17573.2	14964.6	-0.08	-0.08	-0.06	0.11	0.11	0.06	1.12	0.00086202	0.11	up	P	P	P	P	P	P	FALSE		IWGSC_MIPS_v2.2_HICONF	Traes_4BL_FBEB828CD.1	Gene3D,PANTHER,Pfam,SUPERFAMILY	G3DSA:3.30.760.10,PF01652,PTHR11960,SSF55418	Eukaryotic initiation factor 4E	Molecular Function: RNA binding (GO:0003723), Molecular Function: translation initiation factor activity (GO:0003743), Cellular Component: cytoplasm (GO:0005737), Biological Process: translational initiation (GO:0006413)	IPR001040,IPR023398	Translation Initiation factor eIF- 4e,Translation Initiation factor eIF- 4e-like domain	TC382217	UniRef100_A3RCV9 Cluster: Translation initiation factor nCBP; n=1; Triticum aestivum|Rep: Translation initiation factor nCBP - Triticum aestivum (Wheat), complete														TC290725	Ta.39859
A_99_P172134	25.84	293.93	954.46	20.71	20.36	46.84	0.38	0.68	0.51	-0.48	-0.38	-0.65	2.05	0.000862341	0.11	down	M	P	M	M	M	M	FALSE										TC377291		GO:0009536[C](plastid)	C	GR_protein|Q0D4M5~96.63~63		FGAS017335 Triticum aestivum FGAS: Library 5 GATE 7 Triticum aestivum cDNA, mRNA sequence [CK205792]		543047	CK205792	p0552F09.19 protein	p0552F09.19					Ta.57890
A_99_P202086	10181.7	20456.2	35763.6	23964.3	27882.6	24587.6	-0.06	-0.06	-0.08	0.11	0.06	0.06	1.11	0.000869951	0.11	up	P	P	P	P	P	P	FALSE										CA646690;CJ506787;CK196921;TC400990;TC429137	weakly similar to UniRef100_A4AJQ4 Cluster: Excinuclease ABC subunit C; n=1; marine actinobacterium PHSC20C1|Rep: Excinuclease ABC subunit C - marine actinobacterium PHSC20C1, partial (4%)														TC350935	Ta.55045
A_99_P399997	300.29	760.59	2874.52	111.5	172.31	210.75	0.94	0.56	1.09	-0.85	-0.56	-0.82	3.06	0.00087111	0.11	down	P	P	P	P	P	M	FALSE		IWGSC_MIPS_v2.2_HICONF	Traes_7DL_94D5F8AFE.1	Gene3D,PANTHER,PRINTS,Pfam,ProSitePatterns,SUPERFAMILY	G3DSA:2.40.70.10,PF14541,PF14543,PR00792,PS00141,PTHR13683,PTHR13683:SF98,SSF50630	Eukaryotic and viral aspartyl proteases active site.,Pepsin (A1) aspartic protease family signature,Xylanase inhibitor C-terminal,Xylanase inhibitor N-terminal	Molecular Function: aspartic-type endopeptidase activity (GO:0004190), Biological Process: proteolysis (GO:0006508)	IPR001461,IPR001969,IPR021109,NULL	Aspartic peptidase,NULL,Peptidase A1,Peptidase aspartic, active site	TC415495	similar to UniRef100_Q5Z8N8 Cluster: Aspartic proteinase nepenthesin II-like; n=1; Oryza sativa Japonica Group|Rep: Aspartic proteinase nepenthesin II-like - Oryza sativa subsp. japonica (Rice), partial (17%)					Rep: Aspartic proteinase nepenthesin II-like - Oryza sativa subsp. japonica (Rice), partial (17%) [TC323160]									TC323160
A_99_P251716	4144.58	6506.08	8633.9	126.71	157.83	102.86	3.04	2.64	2.04	-2.09	-2.04	-3.56	35.41	0.00087686	0.11	down	P	P	P	P	P	M	FALSE										TC372135	homologue to UniRef100_Q6DQK3 Cluster: Germin-like protein 4; n=1; Triticum monococcum|Rep: Germin-like protein 4 - Triticum monococcum (Einkorn wheat) (Small spelt), complete	GO:0005739[C](mitochondrion);GO:0016023[C](cytoplasmic membrane-bound vesicle)	C	GR_protein|Q0J7I9~90.95~86;GR_protein|Q2QXJ1~92.72~66		Rep: Germin-like protein 4 - Triticum monococcum (Einkorn wheat) (Small spelt), complete [TC280699]									TC280699
A_99_P290021	265.87	708.54	3026.43	20.71	17.11	96.66	1.72	1.33	2.17	-2.17	-2.46	-1.33	13.31	0.00088152	0.11	down	P	P	P	M	M	M	FALSE										TC376161	UniRef100_Q9XEN7 Cluster: Beta-1,3-glucanase; n=1; Triticum aestivum|Rep: Beta-1,3-glucanase - Triticum aestivum (Wheat), complete	GO:0004553[M](hydrolase activity, hydrolyzing O-glycosyl compounds)				Triticum aestivum beta-1,3-glucanase precursor (Glb3) mRNA, complete cds [AF112967]			AF112967						TC284773	Ta.48445
A_99_P211451	22847.5	36641	79962.6	18114.4	19943.1	21764.5	0.7	0.44	0.8	-0.59	-0.74	-0.44	2.37	0.000884614	0.11	down	P	P	P	P	P	P	FALSE		IWGSC_MIPS_v2.2_HICONF	Traes_4AL_4C3BBE546.1	Gene3D,PANTHER,Pfam,SMART,SUPERFAMILY	G3DSA:3.40.50.920,G3DSA:3.40.50.970,PF00456,PF02779,PF02780,PTHR11624,PTHR11624:SF1,SM00861,SSF52518,SSF52922	Transketolase, C-terminal domain,Transketolase, pyrimidine binding domain,Transketolase, thiamine diphosphate binding domain	Molecular Function: catalytic activity (GO:0003824), Biological Process: metabolic process (GO:0008152)	IPR005474,IPR005475,IPR005476,IPR009014,IPR015941,NULL	NULL,Transketolase, C-terminal,Transketolase, C-terminal/Pyruvate-ferredoxin oxidoreductase, domain II,Transketolase, N-terminal,Transketolase-like, C-terminal,Transketolase-like, pyrimidine-binding domain	CJ565945;TC370604	similar to UniRef100_Q7SIC9 Cluster: Transketolase, chloroplast; n=1; Zea mays|Rep: Transketolase, chloroplast - Zea mays (Maize), partial (10%)														TC278561	Ta.53918
A_99_P325971	8222.16	14842.3	29494.7	8731.75	10583.6	7794.94	0.54	0.38	0.51	-0.38	-0.39	-0.67	1.95	0.000885461	0.11	down	P	P	P	P	P	P	FALSE		IWGSC_MIPS_v2.2_HICONF	Traes_7AS_7232546E1.1	Gene3D,PANTHER,PRINTS,Pfam,ProSitePatterns,ProSiteProfiles,SUPERFAMILY	G3DSA:1.10.420.10,G3DSA:1.10.520.10,PF00141,PR00458,PR00461,PS00435,PS00436,PS50873,PTHR31388,PTHR31388:SF0,SSF48113	Haem peroxidase superfamily signature,Peroxidase,Peroxidases active site signature.,Peroxidases proximal heme-ligand signature.,Plant heme peroxidase family profile.,Plant peroxidase signature	Molecular Function: peroxidase activity (GO:0004601), Biological Process: oxidation-reduction process (GO:0055114),Molecular Function: peroxidase activity (GO:0004601), Biological Process: response to oxidative stress (GO:0006979), Molecular Function: hem	IPR000823,IPR002016,IPR010255,IPR019793,IPR019794,NULL	Haem peroxidase,Haem peroxidase, plant/fungal/bacterial,NULL,Peroxidase, active site,Peroxidases heam-ligand binding site,Plant peroxidase	TC408565		GO:0004601[M](peroxidase activity);GO:0016023[C](cytoplasmic membrane-bound vesicle)	M;C	GR_protein|Q9FP11~94.57~55	1.11.1.7;										TC316473
A_99_P377732	2932.19	6414.46	13176.4	3845.09	3976.97	4080.94	0.3	0.35	0.45	-0.3	-0.56	-0.38	1.73	0.00088638	0.11	down	P	P	P	P	P	P	FALSE										TC439992															TC347087
A_99_P484672	27206.5	56141.9	101354	23674.2	36053.7	29342.3	0.43	0.48	0.69	-0.78	-0.43	-0.58	2.2	0.000886967	0.11	down	P	P	P	P	P	P	FALSE										CK168772;TC401095;TC404007;TC424561;TC445105	similar to UniRef100_Q6ZJ08 Cluster: Monodehydroascorbate reductase; n=1; Oryza sativa Japonica Group|Rep: Monodehydroascorbate reductase - Oryza sativa subsp. japonica (Rice), partial (10%)														TC331937	Ta.54817
A_99_P013649	8595.6	16993.1	33144.9	12577.5	13350.4	12778.6	0.25	0.21	0.34	-0.21	-0.4	-0.31	1.49	0.000899035	0.11	down	P	P	P	P	P	P	FALSE										TC443093	homologue to UniRef100_Q6Z3A3 Cluster: Gamma-glutamylcysteine synthetase; n=1; Oryza sativa Japonica Group|Rep: Gamma-glutamylcysteine synthetase - Oryza sativa subsp. japonica (Rice), partial (83%)	GO:0004357[M](glutamate-cysteine ligase activity);GO:0005739[C](mitochondrion);GO:0006750[B](glutathione biosynthetic process);GO:0009536[C](plastid)	M;C;B	TIGR_CMR|SPO_3626~82.62~62;GR_protein|Q688Q9~96.86~84;GR_protein|A2XZZ8~97.44~83	6.3.2.2;	Triticum aestivum gamma-glutamylcysteine synthetase (GSH1) mRNA, complete cds [AY864064]		606345	AY864064	gamma-glutamylcysteine synthetase	GSH1				TC278231	Ta.5796
A_99_P224741	5437.46	9799.82	19704.3	4403.15	4091.11	5016.61	0.72	0.53	0.65	-0.55	-0.96	-0.53	2.5	0.000912787	0.11	down	P	P	P	P	P	P	FALSE										TC404007	similar to UniRef100_Q6ZJ08 Cluster: Monodehydroascorbate reductase; n=1; Oryza sativa Japonica Group|Rep: Monodehydroascorbate reductase - Oryza sativa subsp. japonica (Rice), partial (34%)					Rep: Monodehydroascorbate reductase - Oryza sativa subsp. japonica (Rice), partial (34%) [TC311992]									TC311992	Ta.54817
A_99_P530317	37724.3	72007.7	112038	52726	58343.3	48240.4	0.24	0.23	0.23	-0.23	-0.37	-0.46	1.51	0.000914891	0.11	down	P	P	P	P	P	P	FALSE		IWGSC_MIPS_v2.2_HICONF_unmapped	Traes_XX_3BE999AEA.1	Gene3D,PANTHER,Pfam,SUPERFAMILY	G3DSA:3.60.20.10,PF12481,PTHR11772,PTHR11772:SF4,SSF56235	Aluminium induced protein		IPR024286,IPR029055	Domain of unknown function DUF3700,Nucleophile aminohydrolases, N-terminal	AL818006;CA660525;CA661812;TC418778;TC451242	UniRef100_Q43661 Cluster: Wali7 protein; n=1; Triticum aestivum|Rep: Wali7 protein - Triticum aestivum (Wheat), partial (3%)														TC351672	Ta.185
A_99_P565872	2619.17	5028.8	9894.17	3087.66	4227.43	3923.14	0.37	0.22	0.23	-0.36	-0.25	-0.22	1.47	0.000915535	0.11	down	P	P	P	P	P	P	FALSE		IWGSC_MIPS_v2.2_HICONF	Traes_5DL_B2A650E66.1	PANTHER,Pfam,ProSiteProfiles,SUPERFAMILY	PF02365,PS51005,PTHR31744,SSF101941	NAC domain profile.,No apical meristem (NAM) protein	Molecular Function: DNA binding (GO:0003677), Biological Process: regulation of transcription, DNA-dependent (GO:0006355)	IPR003441,NULL	NAC domain,NULL	TC458298															TC364921
A_99_P350946	256.8	823.86	2470.38	726.24	963.06	894.08	-0.2	-0.22	-0.36	0.29	0.3	0.2	1.44	0.000917388	0.11	up	P	P	P	P	P	P	FALSE										TC415313		GO:0009536[C](plastid)	C	GR_protein|A2WPE0~78.24~53											TC322982
A_99_P000481	2285.76	5964.83	13589.1	1432.24	2351.81	2089.72	0.61	0.91	1.17	-0.91	-0.61	-0.67	3.1	0.000919705	0.11	down	P	P	P	P	P	P	FALSE		IWGSC_MIPS_v2.2_HICONF,IWGSC_MIPS_v2.2_HICONF_unmapped	Traes_1DL_6F221D72C.1,Traes_XX_8E79FCC9D.1	Coils,Gene3D,PANTHER,PRINTS,Pfam,ProSitePatterns,SMART,SUPERFAMILY	Coil,G3DSA:1.10.1780.10,G3DSA:1.10.8.60,G3DSA:3.40.50.300,PF00004,PF02861,PF07724,PF10431,PR00300,PS00870,PS00871,PTHR11638,PTHR11638:SF18,SM00382,SM01086,SSF52540,SSF81923	AAA domain (Cdc48 subfamily),ATP-dependent Clp protease ATP-binding subunit signature,ATPase family associated with various cellular activities (AAA),ATPases associated with a variety of cellular activities,C-terminal, D2-small domain, of ClpB protein,Cha	GO:0005524,GO:0019538,Molecular Function: ATP binding (GO:0005524)	IPR001270,IPR003593,IPR003959,IPR004176,IPR013093,IPR018368,IPR019489,IPR023150,IPR027417,IPR028299,NULL	AAA+ ATPase domain,ATPase, AAA-2,ATPase, AAA-type, core,Clp ATPase, C-terminal,Clp, N-terminal,ClpA/B family,ClpA/B, conserved site 1,ClpA/B, conserved site 2,Double Clp-N motif,NULL,P-loop containing nucleoside triphosphate hydrolase	TC368554;TC408716;TC419866	UniRef100_Q9XEI1 Cluster: Heat shock protein 101; n=1; Triticum aestivum|Rep: Heat shock protein 101 - Triticum aestivum (Wheat), complete					Triticum aestivum heat shock protein 101 (Hsp101b) mRNA, complete cds [AF097363]		542835	AF097363	heat shock protein 101	Hsp101b				TC316621	Ta.256
A_99_P239111	20113.8	39706.7	66158	23349.1	27685.3	19710.6	0.4	0.43	0.39	-0.39	-0.41	-0.71	1.89	0.000921027	0.11	down	P	P	P	P	P	P	FALSE		IWGSC_MIPS_v2.2_HICONF	Traes_4AS_9EEABCE1C.1	Coils,Gene3D,PANTHER,PRINTS,Pfam,ProSitePatterns,ProSiteProfiles,SUPERFAMILY	Coil,G3DSA:1.10.420.10,G3DSA:1.10.520.10,PF00141,PR00458,PR00459,PS00435,PS00436,PS50873,PTHR31356,SSF48113	Haem peroxidase superfamily signature,Peroxidase,Peroxidases active site signature.,Peroxidases proximal heme-ligand signature.,Plant ascorbate peroxidase signature,Plant heme peroxidase family profile.	Molecular Function: peroxidase activity (GO:0004601), Biological Process: oxidation-reduction process (GO:0055114),Molecular Function: peroxidase activity (GO:0004601), Biological Process: response to oxidative stress (GO:0006979), Molecular Function: hem	IPR002016,IPR002207,IPR010255,IPR019793,IPR019794,NULL	Haem peroxidase,Haem peroxidase, plant/fungal/bacterial,NULL,Peroxidase, active site,Peroxidases heam-ligand binding site,Plant ascorbate peroxidase	CK193769;TC371010	homologue to UniRef100_O23983 Cluster: Ascorbate peroxidase; n=2; Hordeum vulgare|Rep: Ascorbate peroxidase - Hordeum vulgare (Barley), partial (28%)														TC279580	Ta.23079
A_99_P062543	92.04	495.6	1696.69	124.51	148.39	217.94	0.11	0.14	0.08	-0.1	-0.08	-0.15	1.17	0.000925627	0.11	down	P	P	P	P	P	M	FALSE		IWGSC_MIPS_v2.2_HICONF	Traes_4BL_40AABE6C2.1,Traes_4DL_2D64E25EE.1	Gene3D,PANTHER,Pfam,SUPERFAMILY	G3DSA:1.10.472.10,PF01857,PF01858,PF11934,PTHR13742,PTHR13742:SF1,SSF47954	Domain of unknown function (DUF3452),Retinoblastoma-associated protein A domain,Retinoblastoma-associated protein B domain	Cellular Component: nucleus (GO:0005634), Biological Process: regulation of cell cycle (GO:0051726)	IPR002719,IPR002720,IPR013763,IPR024599,NULL	Cyclin-like,Domain of unknown function DUF3452, retinoblastoma-associated,NULL,Retinoblastoma-associated protein, A-box,Retinoblastoma-associated protein, B-box	TC398612	similar to UniRef100_A9UL16 Cluster: Retinoblastoma-related protein 2; n=1; Oryza sativa|Rep: Retinoblastoma-related protein 2 - Oryza sativa (Rice), partial (61%)					FGAS015089 Triticum aestivum FGAS: Library 4 Gate 8 Triticum aestivum cDNA, mRNA sequence [CK162494]			CK162494						TC326260	Ta.23468
A_99_P080435	1933.52	4115.1	6589.69	441.96	1096.78	717.42	1.16	1.15	0.78	-1.52	-0.78	-1.31	4.72	0.000933116	0.11	down	P	P	P	P	P	P	FALSE										TC370231	similar to UniRef100_Q9FQB5 Cluster: Glutathione S-transferase GST 24; n=1; Zea mays|Rep: Glutathione S-transferase GST 24 - Zea mays (Maize), partial (92%)					FGAS022550 Triticum aestivum FGAS: Library 5 GATE 7 Triticum aestivum cDNA, mRNA sequence [CK210724]			CK210724						TC278770	Ta.30753
A_99_P289376	1824.44	4194.26	9791.11	1702.13	2309.73	1750.26	0.46	0.56	0.82	-0.53	-0.46	-0.76	2.31	0.000933202	0.11	down	P	P	P	P	P	P	FALSE		IWGSC_MIPS_v2.2_HICONF	Traes_7DL_106F36D5F.1	PANTHER,Pfam,SUPERFAMILY	PF04030,PTHR13878,PTHR13878:SF15,SSF55103	D-arabinono-1,4-lactone oxidase	Molecular Function: D-arabinono-1,4-lactone oxidase activity (GO:0003885), Cellular Component: membrane (GO:0016020), Biological Process: oxidation-reduction process (GO:0055114),Molecular Function: catalytic activity (GO:0003824), Molecular Function: fla	IPR007173,IPR016164,NULL	D-arabinono-1,4-lactone oxidase,FAD-linked oxidase-like, C-terminal,NULL	TC404300															TC312281
A_99_P556577	1537.58	3055.13	6918.52	1811.33	2046.79	1804.56	0.42	0.27	0.43	-0.27	-0.43	-0.52	1.72	0.000935482	0.11	down	P	P	P	P	P	P	FALSE		IWGSC_MIPS_v2.2_HICONF	Traes_4BS_A53F8B91F.1,Traes_4DS_3A53E3072.1	Gene3D,PANTHER,Pfam,SUPERFAMILY	G3DSA:3.40.50.1820,PF05057,PTHR12482,SSF53474	Putative serine esterase (DUF676)		IPR007751,NULL	Domain of unknown function DUF676, lipase-like,NULL	TC454747	similar to UniRef100_Q75GJ0 Cluster: Expressed protein; n=1; Oryza sativa Japonica Group|Rep: Expressed protein - Oryza sativa subsp. japonica (Rice), partial (34%)					Rep: Expressed protein - Oryza sativa subsp. japonica (Rice), partial (34%) [TC361530]									TC361530	Ta.54037
A_99_P258776	2919.09	6181.14	13145	1816.52	2902.31	1683.48	0.65	0.66	0.8	-0.93	-0.65	-1.28	3.17	0.000939163	0.11	down	P	P	P	P	P	P	FALSE										TC434821		GO:0016023[C](cytoplasmic membrane-bound vesicle)	C	GR_protein|Q10DC1~83.08~71											TC342023	Ta.49980
A_99_P417612	4409.36	10505.4	18882.8	6552.85	8346.45	7364.09	0.2	0.4	0.36	-0.23	-0.2	-0.22	1.46	0.000948959	0.11	down	P	P	P	P	P	P	FALSE		IWGSC_MIPS_v2.2_HICONF	Traes_6DL_EC95AC355.1	PANTHER,Pfam	PF03083,PTHR10791	Sugar efflux transporter for intercellular exchange	Cellular Component: integral to membrane (GO:0016021)	IPR004316,NULL	NULL,SWEET sugar transporter	TC393909	weakly similar to UniRef100_A7QU43 Cluster: Chromosome chr2 scaffold_176, whole genome shotgun sequence; n=1; Vitis vinifera|Rep: Chromosome chr2 scaffold_176, whole genome shotgun sequence - Vitis vinifera (Grape), partial (44%)	GO:0016020[C](membrane);GO:0016023[C](cytoplasmic membrane-bound vesicle)	C	GR_protein|Q0J361~78.90~53;GR_protein|A3BWG5~85.86~60		Rep: Chromosome chr2 scaffold_176, whole genome shotgun sequence - Vitis vinifera (Grape), partial (44%) [TC287167]									TC287167	Ta.54411
A_99_P149772	1195.22	2670.85	7147.68	962.13	1348.82	1270.64	0.52	0.51	0.93	-0.6	-0.51	-0.55	2.32	0.000951632	0.11	down	P	P	P	P	P	P	FALSE		IWGSC_MIPS_v2.2_HICONF	Traes_2AL_8ECB0467C.1	PANTHER,Pfam	PF00854,PTHR11654,PTHR11654:SF60	POT family	Molecular Function: transporter activity (GO:0005215), Biological Process: transport (GO:0006810), Cellular Component: membrane (GO:0016020)	IPR000109,NULL	NULL,Proton-dependent oligopeptide transporter family	TC401217						CJ947451 Y. Ogihara unpublished cDNA library, whchul Triticum aestivum cDNA clone whchul20e09 5', mRNA sequence [CJ947451]			CJ947451						TC309255	Ta.52722
A_99_P475682	4623.29	6217.55	11180.7	100.12	465.52	182.15	2.44	1.83	1.7	-3.1	-1.7	-3.2	25.46	0.000953276	0.11	down	P	P	P	M	P	M	FALSE										TC419763	similar to UniRef100_Q01482 Cluster: Protein WIR1A; n=1; Triticum aestivum|Rep: Protein WIR1A - Triticum aestivum (Wheat), partial (43%)					Rep: Protein WIR1A - Triticum aestivum (Wheat), partial (43%) [TC327314]									TC327314
A_99_P469342	1630.89	3266.59	7450.26	1965.25	2188.81	1958.9	0.4	0.27	0.46	-0.27	-0.45	-0.5	1.73	0.000959711	0.11	down	P	P	P	P	P	P	FALSE		IWGSC_MIPS_v2.2_HICONF	Traes_4BS_A53F8B91F.1,Traes_4DS_3A53E3072.1	Gene3D,PANTHER,Pfam,SUPERFAMILY	G3DSA:3.40.50.1820,PF05057,PTHR12482,SSF53474	Putative serine esterase (DUF676)		IPR007751,NULL	Domain of unknown function DUF676, lipase-like,NULL	CA654797;TC416189;TC429670;TC454747	;					Rep: Expressed protein - Oryza sativa subsp. japonica (Rice), partial (48%) [TC323834]									TC323834	Ta.54037
A_99_P238261	74744.4	146398	214612	113960	135852	123344	0.12	0.23	0.2	-0.22	-0.12	-0.19	1.29	0.000961629	0.11	down	P	P	P	P	P	P	FALSE										CA650867;CA669062;CA693838;CD882609;TC434974	similar to UniRef100_P38076 Cluster: Cysteine synthase (O-acetylserine sulfhydrylase) (O- acetylserine (Thiol)-lyase); n=1; Triticum aestivum|Rep: Cysteine synthase (O-acetylserine sulfhydrylase) (O- acetylserine (Thiol)-lyase) - Triticum aestivum (Wheat), partial (10%)
A_99_P513102	18.62	119.52	321.35	143.95	158.32	302.83	-0.92	-1.63	-1.8	1.01	0.92	1.28	5.78	0.000967896	0.11	up	M	M	M	P	P	P	FALSE										TC435924;TC437467	homologue to UniRef100_A2IBL2 Cluster: Histone H2B; n=1; Nicotiana benthamiana|Rep: Histone H2B - Nicotiana benthamiana, partial (16%)					CJ779377 Y. Ogihara unpublished cDNA library, whatl Triticum aestivum cDNA clone whatl29o23 5', mRNA sequence [CJ779377]			CJ779377						TC344601	Ta.52847
A_99_P218311	3878.42	8895.67	9961	1388.03	1667.8	1488.13	1.49	1.64	0.82	-0.82	-0.91	-1	4.7	0.000984574	0.12	down	P	P	P	P	P	P	FALSE										TC372351	homologue to UniRef100_Q8GTB8 Cluster: Glutathione transferase F5; n=1; Triticum aestivum|Rep: Glutathione transferase F5 - Triticum aestivum (Wheat), complete					Rep: Glutathione transferase F5 - Triticum aestivum (Wheat), complete [TC280917]									TC280917	Ta.54501
A_99_P549557	968.38	3195.1	4535.72	424.22	646.09	635.32	0.89	1.43	0.74	-0.91	-0.74	-0.81	3.6	0.000987476	0.12	down	P	P	P	P	P	P	FALSE										TC414061	UniRef100_Q43660 Cluster: Heat shock protein 17.3; n=1; Triticum aestivum|Rep: Heat shock protein 17.3 - Triticum aestivum (Wheat), complete	GO:0005575[C](cellular_component);GO:0005829[C](cytosol);GO:0006457[B](protein folding);GO:0006972[B](hyperosmotic response);GO:0009408[B](response to heat);GO:0009644[B](response to high light intensity);GO:0042542[B](response to hydrogen peroxide);GO:0051082[M](unfolded protein binding)	C;B;M	TAIR|gene:2143108~85.37~79;TAIR|gene:3713790~85.37~79;TAIR|gene:2143023~85.37~79		Rep: Heat shock protein 17.3 - Triticum aestivum (Wheat), complete [TC358966]							GO:0006972|GO:0051082|GO:0009644|GO:0007283|GO:0042542|GO:0005634|GO:0005829|GO:0007076|GO:0003677|GO:0000786|GO:0006457|GO:0009408|GO:0005575|GO:0006334		TC358966
A_99_P413907	5255.52	9800.8	17395.1	5754.33	6814.52	6902.64	0.49	0.34	0.26	-0.38	-0.44	-0.26	1.66	0.000995622	0.12	down	P	P	P	P	P	P	FALSE		IWGSC_MIPS_v2.2_HICONF	Traes_4AL_D25269085.1	Gene3D,PANTHER,Pfam,ProSitePatterns,ProSiteProfiles,SMART,SUPERFAMILY	G3DSA:4.10.1060.10,PF00641,PS01358,PS50199,PTHR23238,PTHR23238:SF13,SM00547,SSF90209	Zinc finger RanBP2 type profile.,Zinc finger RanBP2-type signature.,Zinc finger domain,Zn-finger in Ran binding protein and others	Molecular Function: zinc ion binding (GO:0008270)	IPR001876,NULL	NULL,Zinc finger, RanBP2-type	CJ810157;TC375571	similar to UniRef100_Q10E40 Cluster: MAPEG family protein expressed; n=1; Oryza sativa Japonica Group|Rep: MAPEG family, partial (16%)					Rep: Chromosome undetermined scaffold_30, whole genome shotgun sequence - Vitis vinifera (Grape), partial (94%) [TC284134]									TC284134	Ta.55654
A_99_P004116	10800.7	19953.4	37574	16243.3	18707	17488	0.28	0.15	0.24	-0.15	-0.23	-0.15	1.33	0.00100385	0.12	down	P	P	P	P	P	P	FALSE		IWGSC_MIPS_v2.2_HICONF_unmapped	Traes_XX_CA2BB0B0B.1	Gene3D,PANTHER,Pfam,ProSiteProfiles,SUPERFAMILY	G3DSA:1.20.1050.10,G3DSA:3.40.30.10,PF13410,PF13417,PS50404,PS50405,PTHR11260,PTHR11260:SF16,SSF47616,SSF52833	Glutathione S-transferase, C-terminal domain,Glutathione S-transferase, N-terminal domain,Soluble glutathione S-transferase C-terminal domain profile.,Soluble glutathione S-transferase N-terminal domain profile.	GO:0005515	IPR004045,IPR010987,IPR012336	Glutathione S-transferase, C-terminal-like,Glutathione S-transferase, N-terminal,Thioredoxin-like fold	CK193778;TC376202	similar to UniRef100_A8GS63 Cluster: Threonine dehydratase; n=1; Rickettsia rickettsii str. 'Sheila Smith'|Rep: Threonine dehydratase - Rickettsia rickettsii (strain Sheila Smith), partial (7%)					FGAS018018 Triticum aestivum FGAS: Library 5 GATE 7 Triticum aestivum cDNA, mRNA sequence [CK206425]			CK206425						TC284769	Ta.1830
A_99_P171414	1816.2	5579.85	9857.48	1653.15	2113.09	1925.08	0.51	1.05	0.89	-0.51	-0.53	-0.56	2.56	0.00102053	0.12	down	P	P	P	P	P	P	FALSE		IWGSC_MIPS_v2.2_HICONF	Traes_2AL_520618712.1	Gene3D,PANTHER,PRINTS,Pfam,ProSitePatterns,ProSiteProfiles,SUPERFAMILY	G3DSA:1.10.420.10,G3DSA:1.10.520.10,PF00141,PR00458,PR00461,PS00435,PS00436,PS50873,PTHR31537,PTHR31537:SF0,SSF48113	Haem peroxidase superfamily signature,Peroxidase,Peroxidases active site signature.,Peroxidases proximal heme-ligand signature.,Plant heme peroxidase family profile.,Plant peroxidase signature	Molecular Function: peroxidase activity (GO:0004601), Biological Process: oxidation-reduction process (GO:0055114),Molecular Function: peroxidase activity (GO:0004601), Biological Process: response to oxidative stress (GO:0006979), Molecular Function: hem	IPR000823,IPR002016,IPR010255,IPR019793,IPR019794,NULL	Haem peroxidase,Haem peroxidase, plant/fungal/bacterial,NULL,Peroxidase, active site,Peroxidases heam-ligand binding site,Plant peroxidase	TC395069;TC422883	homologue to UniRef100_Q5GMP4 Cluster: Peroxidase precursor; n=1; Triticum aestivum|Rep: Peroxidase precursor - Triticum aestivum (Wheat), complete					Triticum aestivum mRNA for peroxidase precursor (prx gene), cultivar Cheyenne [AJ878510]		606365	AJ878510	peroxidase	prx				TC303284	Ta.57724
A_99_P448827	25775.6	53427.4	92443.9	21717.9	35255.7	26945.1	0.41	0.46	0.58	-0.83	-0.41	-0.64	2.16	0.00102342	0.12	down	P	P	P	P	P	P	FALSE		IWGSC_MIPS_v2.2_HICONF	Traes_7BS_CB04276DC.1	Gene3D,PANTHER,PRINTS,Pfam,ProSitePatterns,SMART,SUPERFAMILY	G3DSA:3.40.33.10,PF00188,PR00837,PS01009,PS01010,PTHR10334,PTHR10334:SF7,SM00198,SSF55797	Allergen V5/Tpx-1 family signature,CRISP family signature 1.,CRISP family signature 2.,Cysteine-rich secretory protein family,SCP / Tpx-1 / Ag5 / PR-1 / Sc7 family of extracellular domains.	Cellular Component: extracellular region (GO:0005576)	IPR001283,IPR014044,IPR018244,NULL	Allergen V5/Tpx-1-related,Allergen V5/Tpx-1-related, conserved site,CAP domain,NULL	TC402826;TC430660	homologue to UniRef100_O82715 Cluster: Pathogenisis-related protein 1.2 precursor; n=1; Triticum aestivum|Rep: Pathogenisis-related protein 1.2 precursor - Triticum aestivum (Wheat), complete					Rep: Pathogenisis-related protein 1.2 precursor - Triticum aestivum (Wheat), complete [TC310846]							GO:0005576|GO:0008150|GO:0003674|GO:0016023		TC310846
A_99_P522782	2164.69	4570.44	9165.6	3724.77	4413.8	4221.96	0.11	0.1	0.11	-0.1	-0.18	-0.1	1.18	0.00102847	0.12	down	P	P	P	P	P	P	FALSE										TC441722	homologue to UniRef100_Q5QPZ4 Cluster: Glycosyltransferase; n=1; Triticum aestivum|Rep: Glycosyltransferase - Triticum aestivum (Wheat), partial (13%)					Rep: Glycosyltransferase - Triticum aestivum (Wheat), partial (13%) [TC348727]									TC348727	Ta.56754
A_99_P340166	17607	37353.5	60839.4	6612.81	14486.5	9488.69	0.77	0.88	0.82	-1.58	-0.77	-1.22	4.06	0.00102928	0.12	down	P	P	P	P	P	P	FALSE										TC381177;TC411666	similar to UniRef100_Q945E9 Cluster: Pathogen-related protein; n=3; Oryza sativa|Rep: Pathogen-related protein - Oryza sativa (Rice), partial (96%)					Rep: Pathogen-related protein - Oryza sativa (Rice), partial (96%) [TC289677]									TC289677	Ta.1799
A_99_P332866	411.16	1208.88	3863.73	263.6	297.61	368.11	0.6	0.73	1.18	-0.6	-0.75	-0.73	2.9	0.00103408	0.12	down	P	P	P	P	P	P	FALSE										TC401189;TC453561	similar to UniRef100_Q9LKI4 Cluster: UMP synthase; n=2; Zea mays|Rep: UMP synthase - Zea mays (Maize), partial (41%)					Rep: Glycosyltransferase - Triticum aestivum (Wheat), partial (9%) [TC360462]									TC360462	Ta.23309
A_99_P301211	1266.61	2754.81	6440.06	1533.46	1726.1	1531.55	0.34	0.29	0.48	-0.29	-0.47	-0.56	1.77	0.00103875	0.12	down	P	P	P	P	P	P	FALSE										TC392501	similar to UniRef100_Q8L9I8 Cluster: Anthranilate synthase beta chain; n=1; Arabidopsis thaliana|Rep: Anthranilate synthase beta chain - Arabidopsis thaliana (Mouse-ear cress), partial (71%)	GO:0000162[B](tryptophan biosynthetic process);GO:0004049[M](anthranilate synthase activity);GO:0009536[C](plastid);GO:0009617[B](response to bacterium);GO:0009723[B](response to ethylene stimulus);GO:0009851[B](auxin biosynthetic process)	B;M;C	TAIR|gene:2033024~88.72~71;GR_protein|A2XLF1~89.70~62;TAIR|gene:1944483~88.72~71	;4.1.3.27	Rep: Anthranilate synthase beta chain - Arabidopsis thaliana (Mouse-ear cress), partial (71%) [TC300757]									TC300757	Ta.24576
A_99_P429187	2964.78	7492.36	12628.2	3522.86	4921.49	3935.57	0.29	0.55	0.36	-0.43	-0.29	-0.46	1.74	0.00103974	0.12	down	P	P	P	P	P	P	FALSE		IWGSC_MIPS_v2.2_HICONF	Traes_4BS_53AF230A0.1,Traes_4BS_F43E5EF66.1	Gene3D,PANTHER,Pfam,ProSitePatterns,ProSiteProfiles,SMART,SUPERFAMILY	G3DSA:1.20.120.550,G3DSA:4.10.1060.10,PF00641,PF01124,PS01358,PS50199,PTHR10250,PTHR10250:SF1,PTHR23238,PTHR23238:SF13,SM00547,SSF161084,SSF90209	MAPEG family,Zinc finger RanBP2 type profile.,Zinc finger RanBP2-type signature.,Zinc finger domain,Zn-finger in Ran binding protein and others	Molecular Function: zinc ion binding (GO:0008270)	IPR001129,IPR001876,IPR023352,NULL	Membrane associated eicosanoid/glutathione metabolism-like domain,Membrane-associated, eicosanoid/glutathione metabolism (MAPEG) protein,NULL,Zinc finger, RanBP2-type	TC387812	weakly similar to UniRef100_A7PTT9 Cluster: Chromosome undetermined scaffold_30, whole genome shotgun sequence; n=1; Vitis vinifera|Rep: Chromosome undetermined scaffold_30, whole genome shotgun sequence - Vitis vinifera (Grape), partial (94%)	GO:0004364[M](glutathione transferase activity);GO:0005783[C](endoplasmic reticulum);GO:0008150[B](biological_process);GO:0009536[C](plastid);GO:0016020[C](membrane);GO:0016023[C](cytoplasmic membrane-bound vesicle)	M;C;B	TAIR|gene:2018565~82.41~74;GR_protein|Q10E41~76.92~78;GR_protein|Q10E40~91.22~100;GR_protein|Q53RK3~90.91~67	2.5.1.18;	Rep: Chromosome undetermined scaffold_30, whole genome shotgun sequence - Vitis vinifera (Grape), partial (94%) [TC296197]									TC296197	Ta.55654
A_99_P143238	579.81	1390.27	2657.1	67.88	38.62	166.55	1.95	1.88	1.03	-1.2	-1.59	-1.03	7.47	0.00103976	0.12	down	P	P	P	M	M	M	FALSE										TC407329	homologue to UniRef100_Q6IER6 Cluster: WRKY transcription factor 15; n=1; Oryza sativa Japonica Group|Rep: WRKY transcription factor 15 - Oryza sativa subsp. japonica (Rice), partial (20%)					CJ950266 Y. Ogihara unpublished cDNA library, whchul Triticum aestivum cDNA clone whchul29j17 5', mRNA sequence [CJ950266]			CJ950266						TC315276	Ta.51128
A_99_P434262	1551.39	3752.13	6481.98	1873.6	2423.87	2303.81	0.37	0.51	0.25	-0.29	-0.27	-0.25	1.57	0.00104023	0.12	down	P	P	P	P	P	P	FALSE		IWGSC_MIPS_v2.2_HICONF	Traes_6AS_CD1841D05.1	PANTHER,Pfam	PF01027,PTHR23291,PTHR23291:SF4	Inhibitor of apoptosis-promoting Bax1		IPR006214,NULL	Bax inhibitor 1-related,NULL	TC391911	homologue to UniRef100_Q93XL2 Cluster: BAX inhibitor 1; n=2; Hordeum vulgare|Rep: BAX inhibitor 1 - Hordeum vulgare (Barley), complete	GO:0005635[C](nuclear envelope);GO:0005737[C](cytoplasm);GO:0005783[C](endoplasmic reticulum);GO:0006915[B](apoptosis);GO:0006916[B](anti-apoptosis);GO:0016020[C](membrane);GO:0016023[C](cytoplasmic membrane-bound vesicle);GO:0042981[B](regulation of apoptosis);GO:0043069[B](negative regulation of programmed cell death)	C;B	TAIR|gene:3356157~86.03~93;TAIR|gene:2151976~86.03~93;TAIR|gene:2151981~77.04~72;GR_protein|A3A2N6~98.61~99;GR_protein|A6MZW1~98.61~99		Rep: BAX inhibitor 1 - Hordeum vulgare (Barley), complete [TC300189]									TC300189
A_99_P209636	3233.94	8065.75	9432.49	1076.65	1673.47	1074.94	1.33	1.57	0.81	-1.04	-0.81	-1.35	4.97	0.00104549	0.12	down	P	P	P	P	P	P	FALSE		IWGSC_MIPS_v2.2_HICONF	Traes_3AL_BCFD5F303.1	Gene3D,PANTHER,Pfam,SUPERFAMILY	G3DSA:3.20.20.80,PF00332,PTHR32227,PTHR32227:SF33,SSF51445	Glycosyl hydrolases family 17	Molecular Function: catalytic activity (GO:0003824), Biological Process: carbohydrate metabolic process (GO:0005975),Molecular Function: hydrolase activity, hydrolyzing O-glycosyl compounds (GO:0004553), Biological Process: carbohydrate metabolic process	IPR000490,IPR013781,IPR017853,NULL	Glycoside hydrolase, catalytic domain,Glycoside hydrolase, family 17,Glycoside hydrolase, superfamily,NULL	TC368669	UniRef100_Q4JH28 Cluster: Beta-1,3-glucanase; n=1; Triticum aestivum|Rep: Beta-1,3-glucanase - Triticum aestivum (Wheat), complete	GO:0004553[M](hydrolase activity, hydrolyzing O-glycosyl compounds)				Triticum aestivum beta-1,3-glucanase mRNA, complete cds [DQ090946]		543330	DQ090946	glucan endo-1,3-beta-D-glucosidase	LOC543330				TC277204	Ta.35829
A_99_P243141	1998.88	4313.94	11075.3	1164.77	1861.31	1939.62	0.59	0.62	1.02	-1	-0.74	-0.59	2.88	0.00105098	0.12	down	P	P	P	P	P	P	FALSE										TC396826						Rep: Ribose ABC transporter, ATP-binding protein - Burkholderia pseudomallei Pasteur 52237, partial (5%) [TC305884]									TC305000	Ta.21998
A_99_P416587	1142.24	2253.85	5134.14	3095.42	4129.15	3625.95	-0.2	-0.41	-0.33	0.2	0.27	0.22	1.46	0.00105385	0.12	up	P	P	P	P	P	P	FALSE		IWGSC_MIPS_v2.2_HICONF	Traes_5DL_0FDAAD6B6.1	Gene3D,PANTHER,Pfam,SUPERFAMILY	G3DSA:3.30.110.20,PF01918,PTHR13516,SSF82704	Alba	Molecular Function: nucleic acid binding (GO:0003676)	IPR002775,NULL	DNA/RNA-binding protein Alba-like,NULL	TC377769															TC286331
A_99_P483942	4907.04	12082.5	23707.4	4662.58	4291.02	4954.82	0.52	0.79	0.89	-0.52	-0.94	-0.6	2.69	0.00106652	0.12	down	P	P	P	P	P	P	FALSE										TC401862;TC403361	weakly similar to UniRef100_A3YZF5 Cluster: Signal peptidase I; n=1; Synechococcus sp. WH 5701|Rep: Signal peptidase I - Synechococcus sp. WH 5701, partial (13%)					Rep: Signal peptidase I - Synechococcus sp. WH 5701, partial (13%) [TC309878]									TC331566
A_99_P314191	444.37	1212.18	3702.79	380.26	458.54	451.45	0.45	0.5	0.83	-0.45	-0.55	-0.69	2.23	0.00107547	0.12	down	P	P	P	P	P	P	FALSE		IWGSC_MIPS_v2.2_HICONF	Traes_2AS_A98A48472.1	Gene3D,PANTHER	G3DSA:2.10.230.10,PTHR15852,PTHR15852:SF2		Molecular Function: heat shock protein binding (GO:0031072), Molecular Function: unfolded protein binding (GO:0051082)	IPR001305,NULL	Heat shock protein DnaJ, cysteine-rich domain,NULL	TC380970	weakly similar to UniRef100_A7PNZ2 Cluster: Chromosome chr8 scaffold_23, whole genome shotgun sequence; n=1; Vitis vinifera|Rep: Chromosome chr8 scaffold_23, whole genome shotgun sequence - Vitis vinifera (Grape), partial (44%)	GO:0005575[C](cellular_component)	C	TAIR|gene:2065695~76.78~50		Rep: Chromosome chr8 scaffold_23, whole genome shotgun sequence - Vitis vinifera (Grape), partial (44%) [TC289478]									TC289478
A_99_P254381	5959.68	10061.7	20530.7	4407.83	4919.17	5983.45	0.7	0.43	0.56	-0.69	-0.85	-0.43	2.35	0.00109076	0.12	down	P	P	P	P	P	P	FALSE										TC399245	homologue to UniRef100_O48888 Cluster: ATP sulfurylase; n=1; Zea mays|Rep: ATP sulfurylase - Zea mays (Maize), partial (69%)	GO:0000103[B](sulfate assimilation);GO:0004781[M](sulfate adenylyltransferase (ATP) activity);GO:0005739[C](mitochondrion);GO:0009507[C](chloroplast);GO:0009536[C](plastid)	B;M;C	TAIR|gene:3714865~91.81~59;TAIR|gene:2170866~93.33~67;GR_protein|Q7XQC9~92.88~79	;2.7.7.4	Rep: ATP sulfurylase - Zea mays (Maize), partial (69%) [TC307321]									TC307321	Ta.9352
A_99_P468892	2597.58	8303.01	9850.02	858.2	1596.21	1491.69	1.01	1.6	0.88	-1.32	-0.88	-0.92	4.63	0.0010932	0.12	down	P	P	P	P	P	P	FALSE										TC388724	homologue to UniRef100_A5A8T7 Cluster: 17.6kDa heat-shock protein; n=1; Triticum turgidum subsp. dicoccon|Rep: 17.6kDa heat-shock protein - Triticum turgidum subsp. dicoccon, complete	GO:0005575[C](cellular_component);GO:0005829[C](cytosol);GO:0006457[B](protein folding);GO:0006972[B](hyperosmotic response);GO:0009408[B](response to heat);GO:0009644[B](response to high light intensity);GO:0042542[B](response to hydrogen peroxide);GO:0051082[M](unfolded protein binding)	C;B;M	TAIR|gene:2143108~86.18~79;TAIR|gene:3713790~85.37~79;TAIR|gene:2143023~85.37~79		Rep: 17.5kDa heat-shock protein - Triticum turgidum subsp. dicoccoides, complete [TC323594]									TC323594	Ta.28083
A_99_P520047	552.94	1096.67	3126.37	217.09	378.38	419.29	0.94	0.54	0.59	-0.85	-0.54	-0.57	2.55	0.00109351	0.12	down	P	P	P	P	P	P	FALSE										TC440541	weakly similar to UniRef100_A7QJL7 Cluster: Chromosome chr8 scaffold_106, whole genome shotgun sequence; n=1; Vitis vinifera|Rep: Chromosome chr8 scaffold_106, whole genome shotgun sequence - Vitis vinifera (Grape), partial (18%)					Rep: Chromosome chr8 scaffold_106, whole genome shotgun sequence - Vitis vinifera (Grape), partial (18%) [TC347609]									TC347609
A_99_P278261	4807.08	6987.37	14733.4	2550.61	3852.73	2817.19	1.05	0.54	0.7	-0.77	-0.54	-0.84	2.8	0.00109772	0.12	down	P	P	P	P	P	P	FALSE										TC396410		GO:0004664[M](prephenate dehydratase activity);GO:0009094[B](L-phenylalanine biosynthetic process);GO:0009536[C](plastid);GO:0047769[M](arogenate dehydratase activity)	M;B;C	TAIR|gene:2042020~91.59~53;GR_protein|Q10N17~82.00~50	4.2.1.51;;4.2.1.91										TC304598
A_99_P272966	5916.93	11871.8	21556.5	8386.63	8858.84	8851.56	0.28	0.25	0.23	-0.23	-0.45	-0.28	1.49	0.00110002	0.12	down	P	P	P	P	P	P	FALSE										TC433987	similar to UniRef100_Q2AAT3 Cluster: Myb-related protein; n=1; Triticum aestivum|Rep: Myb-related protein - Triticum aestivum (Wheat), partial (37%)					FGAS021512 Triticum aestivum FGAS: Library 5 GATE 7 Triticum aestivum cDNA, mRNA sequence [CK209733]		780670	CK209733	myb-related protein	Tamyb7				TC341166	Ta.7314
A_99_P285241	2327.57	5091.65	11904.1	2481.01	2566.27	2307.69	0.42	0.47	0.73	-0.42	-0.71	-0.75	2.26	0.00110794	0.12	down	P	P	P	P	P	P	FALSE										CA665529	weakly similar to UniRef100_A7NWY4 Cluster: Chromosome chr5 scaffold_2, whole genome shotgun sequence; n=2; Vitis vinifera|Rep: Chromosome chr5 scaffold_2, whole genome shotgun sequence - Vitis vinifera (Grape), partial (8%)					Rep: Chromosome chr5 scaffold_2, whole genome shotgun sequence - Vitis vinifera (Grape), partial (41%) [TC350023]									TC350023	Ta.58750
A_99_P211461	4150.8	9147.58	17960.2	3389.83	5865.23	4277.54	0.4	0.5	0.57	-0.84	-0.4	-0.69	2.21	0.00111082	0.12	down	P	P	P	P	P	P	FALSE										TC388900;TC398737	similar to UniRef100_A7QT89 Cluster: Chromosome chr1 scaffold_166, whole genome shotgun sequence; n=1; Vitis vinifera|Rep: Chromosome chr1 scaffold_166, whole genome shotgun sequence - Vitis vinifera (Grape), partial (58%)					Rep: Chromosome chr1 scaffold_166, whole genome shotgun sequence - Vitis vinifera (Grape), partial (54%) [TC297267]									TC297267	Ta.53887
A_99_P315421	10.6	46.31	321.35	160.62	187.08	154.46	-0.93	-1.19	-1.08	1.86	1.8	0.93	6.06	0.00111545	0.12	up	M	M	M	P	P	M	FALSE		IWGSC_MIPS_v2.2_HICONF	Traes_4BL_3DAE76EA5.1	Coils	Coil			NULL	NULL	TC415551	similar to UniRef100_A7Q271 Cluster: Chromosome chr13 scaffold_45, whole genome shotgun sequence; n=1; Vitis vinifera|Rep: Chromosome chr13 scaffold_45, whole genome shotgun sequence - Vitis vinifera (Grape), partial (42%)	GO:0009536[C](plastid)	C	GR_protein|Q10PY2~76.62~54		Rep: Chromosome chr13 scaffold_45, whole genome shotgun sequence - Vitis vinifera (Grape), partial (42%) [TC323212]									TC323212
A_99_P251606	2746.64	5085.44	11791.7	2420.58	2357.14	2813.07	0.65	0.46	0.72	-0.46	-0.82	-0.46	2.29	0.00112186	0.12	down	P	P	P	P	P	P	FALSE		IWGSC_MIPS_v2.2_HICONF	Traes_5DL_EBC94F429.1	Gene3D,Pfam,ProSitePatterns,ProSiteProfiles,SUPERFAMILY	G3DSA:2.60.40.420,PF02298,PS00196,PS51485,SSF49503	Phytocyanin domain profile.,Plastocyanin-like domain,Type-1 copper (blue) proteins signature.	Molecular Function: copper ion binding (GO:0005507), Molecular Function: electron carrier activity (GO:0009055)	IPR000923,IPR003245,IPR008972	Blue (type 1) copper domain,Cupredoxin,Plastocyanin-like	CJ848903	similar to UniRef100_P60496 Cluster: Chemocyanin precursor; n=1; Lilium longiflorum|Rep: Chemocyanin precursor - Lilium longiflorum (Trumpet lily), partial (27%)
A_99_P283116	7931.35	13474.8	21520.7	5492.43	7448.32	6585.69	0.93	0.66	0.46	-0.58	-0.46	-0.47	2.29	0.00113001	0.12	down	P	P	P	P	P	P	FALSE										TC400723		GO:0009536[C](plastid);GO:0016020[C](membrane);GO:0016023[C](cytoplasmic membrane-bound vesicle)	C	GR_protein|A3AF28~85.89~84;GR_protein|Q8H7W6~82.08~55											TC308767
A_99_P196651	579.73	1796.13	4746.38	397.62	459.18	439.53	0.6	0.94	1.21	-0.6	-0.74	-0.92	3.19	0.00113227	0.12	down	P	P	P	P	P	P	FALSE										DR737706	similar to UniRef100_Q5JLU2 Cluster: WRKY13-like; n=2; Oryza sativa Japonica Group|Rep: WRKY13-like - Oryza sativa subsp. japonica (Rice), partial (36%)	GO:0009536[C](plastid)	C	GR_protein|Q20DQ1~87.27~50		Triticum aestivum WRKY38 transcription factor mRNA, partial cds [EU665453]		100192157	EU665453	WRKY38 transcription factor	LOC100192157					Ta.63622
A_99_P240151	10396.3	19528.8	22483.7	537.77	1950.92	646.86	2.18	2.08	1.4	-2.64	-1.4	-2.79	18.08	0.0011361	0.12	down	P	P	P	P	P	P	FALSE										CA666384;TC376991;TC432763;TC455839	similar to UniRef100_Q40035 Cluster: Type-1 pathogenesis-related protein; n=1; Hordeum vulgare|Rep: Type-1 pathogenesis-related protein - Hordeum vulgare (Barley), partial (39%)
A_99_P062198	207.95	901.38	2635.76	64.45	23.88	126.04	0.98	1.4	1.28	-0.98	-1.96	-1.29	6.22	0.00113726	0.12	down	P	P	P	M	M	M	FALSE										TC440432	homologue to UniRef100_Q6CYV3 Cluster: Small heat shock protein ibpB; n=1; Pectobacterium atrosepticum|Rep: Small heat shock protein ibpB - Erwinia carotovora subsp. atroseptica (Pectobacterium atrosepticum), partial (8%)					WHE3878_C08_F16ZS Wheat Fusarium graminearum infected spike cDNA library Triticum aestivum cDNA clone WHE3878_C08_F16, mRNA sequence [CN010964]			CN010964						TC347292	Ta.23271
A_99_P208426	12853.5	19450.8	42352.5	3883.21	5906	7564.27	1.15	0.74	1.07	-1.51	-1.24	-0.74	4.46	0.00115022	0.12	down	P	P	P	P	P	P	FALSE		IWGSC_MIPS_v2.2_HICONF	Traes_4DL_5C688784F.1	Gene3D,PRINTS,Pfam,ProSitePatterns,SUPERFAMILY	G3DSA:3.30.530.20,PF00407,PR00634,PS00451,SSF55961	Major pollen allergen Bet V1 signature,Pathogenesis-related protein Bet v I family,Pathogenesis-related proteins Bet v I family signature.	Biological Process: defense response (GO:0006952), Biological Process: response to biotic stimulus (GO:0009607)	IPR000916,IPR023393,IPR024949,NULL	Bet v I domain,Bet v I type allergen,NULL,START-like domain	TC372669;TC458222	similar to UniRef100_Q945E9 Cluster: Pathogen-related protein; n=3; Oryza sativa|Rep: Pathogen-related protein - Oryza sativa (Rice), complete					FGAS021929 Triticum aestivum FGAS: Library 5 GATE 7 Triticum aestivum cDNA, mRNA sequence [CK210136]			CK210136						TC281228	Ta.63662
A_99_P338251	2630.6	3631.34	8527.93	1056.5	1137.25	889.73	1.37	0.73	0.98	-0.73	-0.96	-1.27	4.06	0.00115274	0.12	down	P	P	P	P	P	P	FALSE										TC410405	weakly similar to UniRef100_Q60DE1 Cluster: Phenazine biosynthesis family protein; n=2; Oryza sativa Japonica Group|Rep: Phenazine biosynthesis family protein - Oryza sativa subsp. japonica (Rice), partial (60%)	GO:0005739[C](mitochondrion)	C	GR_protein|A2ZRK6~86.64~50		Rep: Phenazine biosynthesis family protein - Oryza sativa subsp. japonica (Rice), partial (60%) [TC318266]									TC318266
A_99_P244446	2741.77	5255.68	11184.2	7276.99	8950.83	8452.42	-0.17	-0.31	-0.18	0.19	0.17	0.26	1.35	0.00115461	0.12	up	P	P	P	P	P	P	FALSE		IWGSC_MIPS_v2.2_HICONF	Traes_3DL_1F93BCCB3.1	Coils,PANTHER,Pfam	Coil,PF04774,PTHR12299,PTHR12299:SF4	Hyaluronan / mRNA binding family		IPR006861,NULL	Hyaluronan/mRNA-binding protein,NULL	TC390315		GO:0005739[C](mitochondrion)	C	GR_protein|Q0DGH0~90.73~72											TC298650
A_99_P353536	24.47	250.79	845.5	43.96	30.53	113.38	-0.14	-0.25	-0.26	0.27	0.2	0.14	1.35	0.00115827	0.12	up	M	P	M	M	M	M	FALSE		IWGSC_MIPS_v2.2_HICONF	Traes_6DL_A7AF731AC.1	PANTHER,Pfam	PF03283,PTHR21562,PTHR21562:SF1	Pectinacetylesterase		IPR004963,NULL	NULL,Pectinacetylesterase	TC418049															TC325643
A_99_P175524	144.34	573.25	2133.35	913.84	1962.19	1241.55	-0.75	-0.93	-0.69	0.69	1.32	0.78	3.31	0.0011628	0.12	up	P	P	P	P	P	P	FALSE										TC400392	similar to UniRef100_Q0D6W3 Cluster: Os07g0434200 protein; n=1; Oryza sativa Japonica Group|Rep: Os07g0434200 protein - Oryza sativa subsp. japonica (Rice), partial (7%)					CJ832645 Y. Ogihara unpublished cDNA library, whatlal Triticum aestivum cDNA clone whatlal38o04 5', mRNA sequence [CJ832645]			CJ832645						TC316874	Ta.58675
A_99_P340636	2815.76	7163.71	15149.2	2854.95	3124.86	2567.38	0.46	0.73	0.9	-0.46	-0.68	-0.82	2.57	0.00116385	0.12	down	P	P	P	P	P	P	FALSE		IWGSC_MIPS_v2.2_HICONF,IWGSC_MIPS_v2.2_HICONF_unmapped	Traes_4BL_5E23225A6.1,Traes_XX_76D9E70E2.1	Gene3D,PANTHER,Pfam,ProSitePatterns,SUPERFAMILY	G3DSA:3.40.50.2000,PF00201,PS00375,PTHR11926,PTHR11926:SF15,PTHR11926:SF162,SSF53756	UDP-glucoronosyl and UDP-glucosyl transferase,UDP-glycosyltransferases signature.	Biological Process: metabolic process (GO:0008152), Molecular Function: transferase activity, transferring hexosyl groups (GO:0016758),GO:0008152|GO:0016758	IPR002213,NULL	NULL,UDP-glucuronosyl/UDP-glucosyltransferase	TC384686	similar to UniRef100_Q0IYD4 Cluster: Os10g0331600 protein; n=2; Oryza sativa Japonica Group|Rep: Os10g0331600 protein - Oryza sativa subsp. japonica (Rice), partial (29%)	GO:0008152[B](metabolic process);GO:0009536[C](plastid);				Rep: Os10g0331600 protein - Oryza sativa subsp. japonica (Rice), partial (30%) [TC354132]									TC354132
A_99_P193598	1400.71	2663.1	5023.15	976.35	1041.78	1171.86	0.88	0.65	0.44	-0.44	-0.69	-0.51	2.31	0.00116645	0.12	down	P	P	P	P	P	P	FALSE		IWGSC_MIPS_v2.2_HICONF	Traes_2BL_FFF96039E.1,Traes_2DL_18577A96D.1	Gene3D,PANTHER,PIRSF,Pfam,ProSitePatterns,SUPERFAMILY,TIGRFAM	G3DSA:3.20.10.10,G3DSA:3.30.470.10,PF01063,PIRSF006468,PS00770,PTHR11825,PTHR11825:SF2,SSF56752,TIGR01123	Aminotransferase class IV,Aminotransferases class-IV signature.,ilvE_II: branched-chain amino acid aminotransferase	Molecular Function: branched-chain-amino-acid transaminase activity (GO:0004084), Biological Process: branched-chain amino acid metabolic process (GO:0009081),Molecular Function: catalytic activity (GO:0003824), Biological Process: metabolic process (GO:0	IPR001544,IPR005786,IPR018300,NULL	Aminotransferase, class IV,Aminotransferase, class IV, conserved site,Branched-chain amino acid aminotransferase II,NULL	DR735441;TC413263	similar to UniRef100_Q09PK5 Cluster: Branched-chain amino acid transaminase; n=1; Cucumis sativus|Rep: Branched-chain amino acid transaminase - Cucumis sativus (Cucumber), partial (73%)					CJ906103 Y. Ogihara unpublished cDNA library, whthkles Triticum aestivum cDNA clone whthkles3e22 5', mRNA sequence [CJ906103]			CJ906103						TC320973	Ta.62723
A_99_P219396	1916.02	3912.16	8103.87	4546.57	6086.26	5335.75	-0.11	-0.19	-0.13	0.11	0.21	0.17	1.23	0.00117315	0.13	up	P	P	P	P	P	P	FALSE										TC392275	homologue to UniRef100_A7PGU9 Cluster: Chromosome chr17 scaffold_16, whole genome shotgun sequence; n=1; Vitis vinifera|Rep: Chromosome chr17 scaffold_16, whole genome shotgun sequence - Vitis vinifera (Grape), complete	GO:0000245[B](spliceosome assembly);				Rep: Chromosome chr17 scaffold_16, whole genome shotgun sequence - Vitis vinifera (Grape), complete [TC300545]									TC300545	Ta.12698
A_99_P246876	11618.3	22905.6	41893.4	20325.2	24348.5	22748.8	0.12	0.07	0.14	-0.12	-0.14	-0.07	1.17	0.00117451	0.13	down	P	P	P	P	P	P	FALSE										GH731590;TC424726;TC424749;TC459549	weakly similar to UniRef100_A9UXT4 Cluster: Predicted protein; n=1; Monosiga brevicollis MX1|Rep: Predicted protein - Monosiga brevicollis MX1, partial (4%)					F1.001J16F001129 F1 Triticum aestivum cDNA clone F1001J16, mRNA sequence [CD880395]			CD880395						TC332107	Ta.58092
A_99_P138485	1947.72	4145.61	8870.01	6574.21	7053.27	6680.5	-0.3	-0.31	-0.2	0.4	0.2	0.28	1.48	0.00118093	0.13	up	P	P	P	P	P	P	FALSE		IWGSC_MIPS_v2.2_HICONF	Traes_6AS_F383FD5BC.1	Gene3D,PANTHER,PRINTS,Pfam,ProSitePatterns,ProSiteProfiles,SUPERFAMILY	G3DSA:1.20.1250.20,PF00083,PR00171,PS00216,PS00217,PS50850,PTHR24063,PTHR24063:SF148,SSF103473	Major facilitator superfamily (MFS) profile.,Sugar (and other) transporter,Sugar transport proteins signature 1.,Sugar transport proteins signature 2.,Sugar transporter signature	Cellular Component: integral to membrane (GO:0016021), Molecular Function: transmembrane transporter activity (GO:0022857), Biological Process: transmembrane transport (GO:0055085),Cellular Component: membrane (GO:0016020), Molecular Function: substrate-s	IPR003663,IPR005828,IPR005829,IPR016196,IPR020846,NULL	General substrate transporter,Major facilitator superfamily domain,Major facilitator superfamily domain, general substrate transporter,NULL,Sugar transporter, conserved site,Sugar/inositol transporter	TC399786;TC437324	similar to UniRef100_Q8GT52 Cluster: Hexose transporter; n=1; Hordeum vulgare|Rep: Hexose transporter - Hordeum vulgare (Barley), partial (40%)					Triticum aestivum clone wre1n.pk0062.g6:fis, full insert mRNA sequence [BT009593]			BT009593						TC307877	Ta.49751
A_99_P566912	38925.6	89586.9	119044	45085.6	47173.9	49886.8	0.35	0.57	0.35	-0.42	-0.61	-0.35	1.85	0.0011826	0.13	down	P	P	P	P	P	P	FALSE		IWGSC_MIPS_v2.2_HICONF	Traes_4DL_FFD4866F3.1	Coils,Gene3D,PANTHER,PRINTS,Pfam,ProSitePatterns,SUPERFAMILY	Coil,G3DSA:1.20.1270.10,G3DSA:2.60.34.10,G3DSA:3.30.420.40,G3DSA:3.90.640.10,PF00012,PR00301,PS00329,PS01036,PTHR19375,SSF100920,SSF100934,SSF53067	70kDa heat shock protein signature,Heat shock hsp70 proteins family signature 2.,Heat shock hsp70 proteins family signature 3.,Hsp70 protein		IPR013126,IPR018181,NULL	Heat shock protein 70 family,Heat shock protein 70, conserved site,NULL	TC446885	homologue to UniRef100_Q8S3V2 Cluster: 70 kDa heat shock protein; n=1; Sandersonia aurantiaca|Rep: 70 kDa heat shock protein - Sandersonia aurantiaca (Christmas-bells) (Chinese-lantern lily), partial (31%)					Triticum aestivum heat shock protein (hsp70A) mRNA, partial cds [L41505]		543208	L41505	heat shock protein	hsp70A				TC365330	Ta.56905
A_99_P071845	739.4	1643.84	3357.88	26.34	24.69	192.86	1.78	1.67	1.25	-2.56	-2.43	-1.25	12.64	0.00119125	0.13	down	P	P	P	M	M	M	FALSE		IWGSC_MIPS_v2.2_HICONF	Traes_3AL_5B3AC8874.1	Gene3D,PANTHER,Pfam,SUPERFAMILY	G3DSA:3.80.10.10,PF00560,PF08263,PF12799,PTHR24420,PTHR24420:SF92,SSF52058	Leucine Rich Repeat,Leucine Rich repeats (2 copies),Leucine rich repeat N-terminal domain	Molecular Function: protein binding (GO:0005515)	IPR001611,IPR013210,IPR025875,NULL	Leucine rich repeat 4,Leucine-rich repeat,Leucine-rich repeat-containing N-terminal, type 2,NULL							Triticum aestivum clone wlm96.pk034.m17:fis, full insert mRNA sequence [BT009386]			BT009386							Ta.27258
A_99_P412557	2979.06	8351.78	13249	3210.82	3824.61	3864.73	0.39	0.8	0.54	-0.46	-0.54	-0.39	2.07	0.00120114	0.13	down	P	P	P	P	P	P	FALSE		IWGSC_MIPS_v2.2_HICONF	Traes_7AS_4B8075360.1	Gene3D,PANTHER,Pfam,SUPERFAMILY	G3DSA:2.60.40.790,PF00011,PTHR11527,PTHR11527:SF17,SSF49764	Hsp20/alpha crystallin family		IPR002068,IPR008978,NULL	Alpha crystallin/Hsp20 domain,HSP20-like chaperone,NULL	TC374540	homologue to UniRef100_A5A8U5 Cluster: 23.1kDa heat-shock protein; n=1; Triticum monococcum|Rep: 23.1kDa heat-shock protein - Triticum monococcum (Einkorn wheat) (Small spelt), partial (98%)														TC283107	Ta.55273
A_99_P335176	1547.16	3945.01	7447.05	1878.95	2335.97	2496.35	0.24	0.47	0.38	-0.4	-0.44	-0.24	1.66	0.00120194	0.13	down	P	P	P	P	P	P	FALSE										TC435772		GO:0016023[C](cytoplasmic membrane-bound vesicle)	C	GR_protein|Q7XQ70~90.84~62											TC342955
A_99_P158612	21558.2	38801.5	79154.1	18832	17977.2	21554.3	0.6	0.48	0.75	-0.57	-0.93	-0.48	2.43	0.00120381	0.13	down	P	P	P	P	P	P	FALSE										CD454444;TC407541	similar to UniRef100_Q6ZJ08 Cluster: Monodehydroascorbate reductase; n=1; Oryza sativa Japonica Group|Rep: Monodehydroascorbate reductase - Oryza sativa subsp. japonica (Rice), partial (37%)					Triticum aestivum clone wlm0.pk0014.b1:fis, full insert mRNA sequence [BT009287]			BT009287						TC364226	Ta.54817
A_99_P006041	1061.43	2391.96	5681.15	3567.84	4149.67	4325.05	-0.35	-0.38	-0.22	0.32	0.22	0.42	1.56	0.00121057	0.13	up	P	P	P	P	P	P	FALSE										TC418997	similar to UniRef100_A8IZJ6 Cluster: RWP-RK transcription factor; n=1; Chlamydomonas reinhardtii|Rep: RWP-RK transcription factor - Chlamydomonas reinhardtii, partial (3%)	GO:0009536[C](plastid)	C	GR_protein|Q84R34~93.33~75												Ta.3157
A_99_P151522	536.24	974.52	2395.79	20.71	24.5	46.84	2.49	1.91	1.33	-2.26	-1.33	-2.43	15.19	0.00121663	0.13	down	P	P	P	M	M	M	FALSE										TC431914	weakly similar to UniRef100_A7Q5E8 Cluster: Chromosome undetermined scaffold_53, whole genome shotgun sequence; n=1; Vitis vinifera|Rep: Chromosome undetermined scaffold_53, whole genome shotgun sequence - Vitis vinifera (Grape), partial (42%)					CJ824023 Y. Ogihara unpublished cDNA library, whatlal Triticum aestivum cDNA clone whatlal13o20 5', mRNA sequence [CJ824023]			CJ824023						TC339140	Ta.53117
A_99_P556062	990.5	2072.14	3540.52	226.25	231.81	226.22	1.64	1.49	0.87	-0.87	-1.09	-1.53	5.69	0.00121784	0.13	down	P	P	P	P	P	M	FALSE										TC434455;TC454584	similar to UniRef100_Q5DVL6 Cluster: C2 domain-containing protein; n=1; Hordeum vulgare subsp. vulgare|Rep: C2 domain-containing protein - Hordeum vulgare var. distichum (Two-rowed barley), partial (32%)					G118.118O05F010724 G118 Triticum aestivum cDNA clone G118118O05, mRNA sequence [CD891900]			CD891900						TC361349	Ta.61156
A_99_P436367	8211.93	15005.1	28900.5	22427	25579.8	24496.2	-0.15	-0.3	-0.22	0.23	0.15	0.27	1.36	0.00122736	0.13	up	P	P	P	P	P	P	FALSE										CK157223;CK158420;CK160983;CK211205;TC393592	homologue to UniRef100_Q5I7L4 Cluster: 60S ribosomal protein L6; n=1; Triticum aestivum|Rep: 60S ribosomal protein L6 - Triticum aestivum (Wheat), partial (36%)														TC301846	Ta.14445
A_99_P285386	2144.76	4149.36	10102	2489.34	3069.47	2792.89	0.43	0.29	0.62	-0.29	-0.34	-0.34	1.71	0.00123471	0.13	down	P	P	P	P	P	P	FALSE		IWGSC_MIPS_v2.2_HICONF	Traes_6BS_7CD68C354.1	PANTHER,Pfam	PF03381,PTHR10926,PTHR10926:SF0	LEM3 (ligand-effect modulator 3) family / CDC50 family	Cellular Component: membrane (GO:0016020)	IPR005045,NULL	NULL,Protein of unknown function DUF284, transmembrane eukaryotic	TC433754	similar to UniRef100_Q6H511 Cluster: LEM3 (Ligand-effect modulator 3)-like; n=1; Oryza sativa Japonica Group|Rep: LEM3 (Ligand-effect modulator 3)-like - Oryza sativa subsp. japonica (Rice), partial (58%)	GO:0008150[B](biological_process);GO:0016020[C](membrane)	B;C	TAIR|gene:2020017~86.13~50		Rep: LEM3 (Ligand-effect modulator 3)-like - Oryza sativa subsp. japonica (Rice), partial (58%) [TC340935]									TC340935	Ta.8923
A_99_P428097	1044.65	3767.83	6595.29	569.62	911.82	638.68	0.67	1.35	1.11	-0.89	-0.67	-1.13	3.85	0.00123506	0.13	down	P	P	P	P	P	P	FALSE		IWGSC_MIPS_v2.2_HICONF	Traes_3AS_513ECA560.1	Gene3D,PANTHER,Pfam,ProSiteProfiles,SUPERFAMILY	G3DSA:2.60.40.790,PF00011,PS01031,PTHR11527,PTHR11527:SF69,SSF49764	Heat shock hsp20 proteins family profile.,Hsp20/alpha crystallin family		IPR002068,IPR008978,NULL	Alpha crystallin/Hsp20 domain,HSP20-like chaperone,NULL	TC387039	homologue to UniRef100_A5A8T7 Cluster: 17.6kDa heat-shock protein; n=1; Triticum turgidum subsp. dicoccon|Rep: 17.6kDa heat-shock protein - Triticum turgidum subsp. dicoccon, complete	GO:0005575[C](cellular_component);GO:0005829[C](cytosol);GO:0006457[B](protein folding);GO:0006972[B](hyperosmotic response);GO:0009408[B](response to heat);GO:0009644[B](response to high light intensity);GO:0042542[B](response to hydrogen peroxide);GO:0051082[M](unfolded protein binding)	C;B;M	TAIR|gene:2143108~86.18~79;TAIR|gene:3713790~86.18~79;TAIR|gene:2143023~86.18~79		Rep: 17.6kDa heat-shock protein - Triticum turgidum subsp. dicoccon, complete [TC295455]									TC295455	Ta.28083
A_99_P238226	73227	132031	196879	108339	108727	102009	0.19	0.19	0.21	-0.19	-0.37	-0.38	1.43	0.00124498	0.13	down	P	P	P	P	P	P	FALSE										CA661780;CA669062;CD882609;TC407272;TC434974	similar to UniRef100_P38076 Cluster: Cysteine synthase (O-acetylserine sulfhydrylase) (O- acetylserine (Thiol)-lyase); n=1; Triticum aestivum|Rep: Cysteine synthase (O-acetylserine sulfhydrylase) (O- acetylserine (Thiol)-lyase) - Triticum aestivum (Wheat), partial (6%)														TC310442	Ta.59110
A_99_P274746	1453.44	2511.82	4798.27	419.46	256.52	503.03	1.47	1.11	0.89	-0.89	-1.68	-1.08	5.2	0.00124689	0.13	down	P	P	P	P	P	P	FALSE										TC376338	similar to UniRef100_A3QQM8 Cluster: 12-oxophytodienoic acid reductase 1; n=1; Setaria italica|Rep: 12-oxophytodienoic acid reductase 1 - Setaria italica (Foxtail millet), partial (97%)	GO:0005739[C](mitochondrion);GO:0006950[B](response to stress);GO:0006952[B](defense response);GO:0009536[C](plastid);GO:0009695[B](jasmonic acid biosynthetic process);GO:0016301[M](kinase activity);GO:0016629[M](12-oxophytodienoate reductase activity);GO:0030246[M](carbohydrate binding)	C;B;M	GR_protein|Q84QJ9~96.02~95;GR_protein|Q84QK0~95.51~94;GR_protein|A2XTV7~86.86~73;TAIR|gene:1006229773~87.63~75;TAIR|gene:1005715153~87.18~75	;1.3.1.42	Rep: 12-oxophytodienoic acid reductase 1 - Setaria italica (Foxtail millet), partial (97%) [TC284914]									TC284914
A_99_P360176	779.81	1774.14	5067.32	692.01	892.04	854.29	0.5	0.44	0.86	-0.44	-0.47	-0.53	2.12	0.00125406	0.13	down	P	P	P	P	P	P	FALSE		IWGSC_MIPS_v2.2_HICONF	Traes_5DL_8DFB259AB.1	PANTHER,Pfam,TIGRFAM	PF01554,PTHR11206,PTHR11206:SF21,TIGR00797	MatE,matE: MATE efflux family protein	Biological Process: drug transmembrane transport (GO:0006855), Molecular Function: drug transmembrane transporter activity (GO:0015238), Molecular Function: antiporter activity (GO:0015297), Cellular Component: membrane (GO:0016020), Biological Process: t	IPR002528,NULL	Multi antimicrobial extrusion protein,NULL	TC375025															TC283590
A_99_P363706	649.85	1499.7	3765.51	1501.62	1969.29	1948.25	-0.11	-0.2	-0.17	0.11	0.12	0.19	1.23	0.00125508	0.13	up	P	P	P	P	P	P	FALSE		IWGSC_MIPS_v2.2_HICONF	Traes_5AL_39CD4E904.1	Coils	Coil			NULL	NULL	TC419392	weakly similar to UniRef100_Q0DMG6 Cluster: Os03g0809400 protein; n=2; Oryza sativa Japonica Group|Rep: Os03g0809400 protein - Oryza sativa subsp. japonica (Rice), partial (14%)					Rep: Os03g0809400 protein - Oryza sativa subsp. japonica (Rice), partial (14%) [TC326939]									TC326939
A_99_P526627	460.13	1356.16	3272.74	604.63	802.07	812.6	0.2	0.39	0.22	-0.21	-0.2	-0.21	1.4	0.00125547	0.13	down	P	P	P	P	P	P	FALSE										TC443228															TC350224
A_99_P147457	201.19	752.4	2480.03	233.66	273.94	306.26	0.24	0.31	0.38	-0.24	-0.34	-0.49	1.59	0.00126451	0.13	down	P	P	P	P	P	P	FALSE		IWGSC_MIPS_v2.2_HICONF	Traes_7DS_A27852D81.1	Gene3D,PANTHER,PRINTS,Pfam,ProSiteProfiles,SMART,SUPERFAMILY	G3DSA:2.60.40.150,PF00168,PF02893,PR00360,PS50004,PTHR16122,PTHR16122:SF15,SM00239,SM00568,SSF49562	C2 domain,C2 domain profile.,C2 domain signature,GRAM domain,Protein kinase C conserved region 2 (CalB),domain in glucosyltransferases, myotubularins and other putative membrane-associated proteins	Molecular Function: protein binding (GO:0005515)	IPR000008,IPR004182,IPR008973,IPR018029,IPR020477,NULL	C2 calcium-dependent membrane targeting,C2 calcium/lipid-binding domain, CaLB,C2 domain,C2 membrane targeting protein,GRAM domain,NULL	DR733619	weakly similar to UniRef100_Q6Z8U1 Cluster: C2 domain/GRAM domain-containing protein-like; n=2; Oryza sativa|Rep: C2 domain/GRAM domain-containing protein-like - Oryza sativa subsp. japonica (Rice), partial (12%)					FGAS079377 Triticum aestivum FGAS: Library 2 Gate 3 Triticum aestivum cDNA, mRNA sequence [DR733619]			DR733619						TC308759	Ta.52139
A_99_P281276	448.96	1100.91	2304.69	20.71	24.49	46.84	2.33	2.2	1.26	-2.19	-1.26	-2.36	14.76	0.00126708	0.13	down	P	P	P	M	M	M	FALSE		IWGSC_MIPS_v2.2_HICONF	Traes_5DS_0A51A4A42.1	Gene3D,PANTHER,PRINTS,Pfam,SUPERFAMILY	G3DSA:1.10.630.10,PF00067,PR00385,PR00465,PTHR24286,PTHR24286:SF4,SSF48264	Cytochrome P450,E-class P450 group IV signature,P450 superfamily signature	Molecular Function: iron ion binding (GO:0005506), Molecular Function: electron carrier activity (GO:0009055), Molecular Function: oxidoreductase activity, acting on paired donors, with incorporation or reduction of molecular oxygen (GO:0016705), Molecula	IPR001128,IPR002403,NULL	Cytochrome P450,Cytochrome P450, E-class, group IV,NULL	CA683802;TC419828															TC327806	Ta.63120
A_99_P492107	558.05	1241.36	3815.08	508	571.61	604.89	0.53	0.33	0.7	-0.33	-0.5	-0.5	1.96	0.00126931	0.13	down	P	P	P	P	P	P	FALSE		IWGSC_MIPS_v2.2_HICONF	Traes_1BL_80EEC6A4B.1	Gene3D,PANTHER,PRINTS,Pfam,SMART,SUPERFAMILY	G3DSA:3.80.10.10,PF00560,PF12799,PR00019,PTHR24420,SM00369,SSF52058	Leucine Rich Repeat,Leucine Rich repeats (2 copies),Leucine-rich repeat signature,Leucine-rich repeats, typical (most populated) subfamily	Molecular Function: protein binding (GO:0005515)	IPR001611,IPR003591,IPR025875,NULL	Leucine rich repeat 4,Leucine-rich repeat,Leucine-rich repeat, typical subtype,NULL	TC428243															TC335537	Ta.4479
A_99_P005101	1882.88	3939.63	8422.74	2623.09	2827.84	2826.89	0.26	0.21	0.32	-0.21	-0.45	-0.32	1.51	0.00127268	0.13	down	P	P	P	P	P	P	FALSE		IWGSC_MIPS_v2.2_HICONF	Traes_5DL_4D1F31CCF.1	Coils,Gene3D,PANTHER,PIRSF,PRINTS,Pfam,ProSiteProfiles,SUPERFAMILY	Coil,G3DSA:1.20.990.10,G3DSA:2.40.30.10,G3DSA:3.40.50.360,G3DSA:3.40.50.80,PF00175,PF00258,PF00667,PIRSF000208,PR00369,PR00371,PS50902,PS51384,PTHR19384,SSF52218,SSF52343,SSF63380	FAD binding domain,Ferredoxin reductase-type FAD binding domain profile.,Flavodoxin,Flavodoxin signature,Flavodoxin-like domain profile.,Flavoprotein pyridine nucleotide cytochrome reductase signature,Oxidoreductase NAD-binding domain	Molecular Function: FMN binding (GO:0010181), Molecular Function: oxidoreductase activity (GO:0016491),Molecular Function: NADPH-hemoprotein reductase activity (GO:0003958), Biological Process: oxidation-reduction process (GO:0055114),Molecular Function:	IPR001094,IPR001433,IPR001709,IPR003097,IPR008254,IPR017927,IPR017938,IPR023173,IPR023208,NULL	FAD-binding, type 1,Ferredoxin reductase-type FAD-binding domain,Flavodoxin,Flavodoxin/nitric oxide synthase,Flavoprotein pyridine nucleotide cytochrome reductase,NADPH-cytochrome P450 reductase,NADPH-cytochrome p450 reductase, FAD-binding, alpha-helical	TC378664	UniRef100_Q8VX49 Cluster: Cytochrome P450 reductase; n=1; Triticum aestivum|Rep: Cytochrome P450 reductase - Triticum aestivum (Wheat), complete	GO:0003958[M](NADPH-hemoprotein reductase activity);GO:0005783[C](endoplasmic reticulum);GO:0006979[B](response to oxidative stress);GO:0009536[C](plastid);GO:0009698[B](phenylpropanoid metabolic process)	M;C;B	TAIR|gene:1005224564~87.75~79;GR_protein|A3C1G0~94.77~84	1.6.2.4;	Triticum aestivum mRNA for cytochrome P450 reductase (r2 gene) [AJ303373]			AJ303373						TC287207	Ta.2785
A_99_P453952	5742.97	11952.1	20471.5	8316.01	8992.26	8644.92	0.28	0.31	0.19	-0.19	-0.38	-0.26	1.46	0.00128872	0.13	down	P	P	P	P	P	P	FALSE		IWGSC_MIPS_v2.2_HICONF	Traes_2AL_E2F8D46CE.1	Gene3D,PANTHER,Pfam,ProSiteProfiles,SMART,SUPERFAMILY	G3DSA:1.10.10.60,PF00249,PS51294,PTHR10641,PTHR10641:SF203,SM00717,SSF46689	Myb-like DNA-binding domain,Myb-type HTH DNA-binding domain profile.,SANT SWI3, ADA2, N-CoR and TFIIIB'' DNA-binding domains	Molecular Function: DNA binding (GO:0003677),Molecular Function: chromatin binding (GO:0003682)	IPR001005,IPR009057,IPR017930,NULL	Homeodomain-like,Myb domain,NULL,SANT/Myb domain	TC378272	UniRef100_Q2AAT3 Cluster: Myb-related protein; n=1; Triticum aestivum|Rep: Myb-related protein - Triticum aestivum (Wheat), partial (44%)					FGAS021512 Triticum aestivum FGAS: Library 5 GATE 7 Triticum aestivum cDNA, mRNA sequence [CK209733]		780670	CK209733	myb-related protein	Tamyb7				TC314379	Ta.7314
A_99_P300541	1141.92	2665.57	5754.3	3401.09	4320.36	3487.42	-0.22	-0.18	-0.15	0.3	0.32	0.15	1.36	0.00129077	0.13	up	P	P	P	P	P	P	FALSE		IWGSC_MIPS_v2.2_HICONF	Traes_7AS_90DEFF0A2.1	Coils,Gene3D,PANTHER,Pfam,SUPERFAMILY	Coil,G3DSA:3.10.430.100,PF03948,PTHR21368,PTHR21368:SF17,SSF55653	Ribosomal protein L9, C-terminal domain	Molecular Function: structural constituent of ribosome (GO:0003735), Cellular Component: intracellular (GO:0005622), Cellular Component: ribosome (GO:0005840), Biological Process: translation (GO:0006412)	IPR000244,IPR020069,NULL	NULL,Ribosomal protein L9,Ribosomal protein L9, C-terminal	CJ637703	similar to UniRef100_A7QF16 Cluster: Chromosome chr16 scaffold_86, whole genome shotgun sequence; n=1; Vitis vinifera|Rep: Chromosome chr16 scaffold_86, whole genome shotgun sequence - Vitis vinifera (Grape), partial (30%)														TC318427	Ta.36227
A_99_P008296	3119.13	5993.52	12622.4	4451.55	4878.87	4577.99	0.3	0.18	0.3	-0.18	-0.36	-0.3	1.46	0.00129548	0.13	down	P	P	P	P	P	P	FALSE		IWGSC_MIPS_v2.2_HICONF	Traes_3AL_4020ECFB3.1	Gene3D,PANTHER,PIRSF,Pfam,ProSitePatterns,ProSiteProfiles,SUPERFAMILY	G3DSA:3.40.640.10,G3DSA:3.90.1150.10,PF00464,PIRSF000412,PS00678,PS50082,PTHR11680,PTHR11680:SF0,SSF53383	Serine hydroxymethyltransferase,Trp-Asp (WD) repeats profile.,Trp-Asp (WD) repeats signature.	Molecular Function: catalytic activity (GO:0003824), Molecular Function: pyridoxal phosphate binding (GO:0030170),Molecular Function: glycine hydroxymethyltransferase activity (GO:0004372), Biological Process: glycine metabolic process (GO:0006544), Biolo	IPR001085,IPR001680,IPR015421,IPR015422,IPR015424,IPR019775,NULL	NULL,Pyridoxal phosphate-dependent transferase,Pyridoxal phosphate-dependent transferase, major region, subdomain 1,Pyridoxal phosphate-dependent transferase, major region, subdomain 2,Serine hydroxymethyltransferase,WD40 repeat,WD40 repeat, conserved sit	TC452487						FGAS015606 Triticum aestivum FGAS: Library 4 Gate 8 Triticum aestivum cDNA, mRNA sequence [CK162995]			CK162995						TC340917	Ta.3940
A_99_P232991	5609.36	11006.1	22242.5	14593.9	18760	16871.5	-0.2	-0.26	-0.13	0.13	0.2	0.22	1.3	0.00130808	0.13	up	P	P	P	P	P	P	FALSE		IWGSC_MIPS_v2.2_HICONF	Traes_4DL_C4877C20D.1	PANTHER,Pfam,ProSitePatterns	PF01251,PS00948,PTHR11278,PTHR11278:SF0	Ribosomal protein S7e,Ribosomal protein S7e signature.	Molecular Function: structural constituent of ribosome (GO:0003735), Cellular Component: intracellular (GO:0005622), Cellular Component: ribosome (GO:0005840), Biological Process: translation (GO:0006412)	IPR000554,NULL	NULL,Ribosomal protein S7e	TC376324	UniRef100_Q5I7K2 Cluster: Ribosomal protein S7; n=1; Triticum aestivum|Rep: Ribosomal protein S7 - Triticum aestivum (Wheat), complete	GO:0000003[B](reproduction);GO:0002119[B](nematode larval development);GO:0003735[M](structural constituent of ribosome);GO:0005739[C](mitochondrion);GO:0006412[B](translation);GO:0008150[B](biological_process);GO:0009536[C](plastid);GO:0009790[B](embryonic development);GO:0009792[B](embryonic development ending in birth or egg hatching);GO:0016023[C](cytoplasmic membrane-bound vesicle);GO:002262…	B;M;C	WB|WBGene00004476~80.61~51;TAIR|gene:2076838~88.59~96;GR_protein|A3A680~81.25~86;GR_protein|Q0E1M6~81.25~86	;3.6.5.3	Rep: Ribosomal protein S7 - Triticum aestivum (Wheat), complete [TC283971]									TC283971	Ta.38838
A_99_P258101	720.1	1699.08	3956.64	1004.52	1436.12	1326.75	0.18	0.15	0.1	-0.21	-0.1	-0.16	1.24	0.00130928	0.13	down	P	P	P	P	P	P	FALSE		IWGSC_MIPS_v2.2_HICONF	Traes_4DL_0AEC31110.1	Gene3D,PANTHER,Pfam,ProSitePatterns,ProSiteProfiles,SMART,SUPERFAMILY,TIGRFAM	G3DSA:3.40.50.300,PF00005,PS00211,PS50893,PTHR24220,PTHR24220:SF85,SM00382,SSF52540,TIGR01978	ABC transporter,ABC transporters family signature.,ATP-binding cassette, ABC transporter-type domain profile.,ATPases associated with a variety of cellular activities,sufC: FeS assembly ATPase SufC	Molecular Function: ATP binding (GO:0005524), Biological Process: transport (GO:0006810),Molecular Function: ATP binding (GO:0005524), Molecular Function: ATPase activity (GO:0016887),Molecular Function: nucleotide binding (GO:0000166), Molecular Function	IPR003439,IPR003593,IPR010230,IPR017871,IPR027417,NULL	AAA+ ATPase domain,ABC transporter, conserved site,ABC transporter-like,FeS cluster assembly SUF system, ATPase SufC,NULL,P-loop containing nucleoside triphosphate hydrolase	TC370522	similar to UniRef100_A7QMF6 Cluster: Chromosome undetermined scaffold_125, whole genome shotgun sequence; n=2; Vitis vinifera|Rep: Chromosome undetermined scaffold_125, whole genome shotgun sequence - Vitis vinifera (Grape), partial (72%)	GO:0005524[M](ATP binding);GO:0006810[B](transport);GO:0009536[C](plastid);GO:0016226[B](iron-sulfur cluster assembly);				Rep: Chromosome undetermined scaffold_125, whole genome shotgun sequence - Vitis vinifera (Grape), partial (72%) [TC279067]									TC279067	Ta.5630
A_99_P303706	443.94	885.21	2642.44	148.68	150	264.79	1.25	0.72	0.65	-0.68	-0.86	-0.65	3.05	0.001317	0.13	down	P	P	P	P	P	P	FALSE		IWGSC_MIPS_v2.2_HICONF	Traes_5AS_50A2496B9.1,Traes_5DS_669F20907.1	Gene3D,PANTHER,Pfam,ProSitePatterns,SUPERFAMILY,TIGRFAM	G3DSA:1.50.10.20,PF00432,PF13249,PS01074,PTHR32548,PTHR32548:SF6,SSF48239,TIGR01787	Prenyltransferase and squalene oxidase repeat,Prenyltransferase-like,Terpene synthases signature.,squalene_cyclas: squalene/oxidosqualene cyclases	Molecular Function: catalytic activity (GO:0003824),Molecular Function: intramolecular transferase activity (GO:0016866)	IPR001330,IPR002365,IPR008930,IPR018333,NULL	NULL,Prenyltransferase/squalene oxidase,Squalene cyclase,Terpene synthase, conserved site,Terpenoid cyclases/protein prenyltransferase alpha-alpha toroid	TC452465	weakly similar to UniRef100_Q9SLW2 Cluster: Cycloartenol synthase; n=1; Olea europaea|Rep: Cycloartenol synthase - Olea europaea (Common olive), partial (72%)					Rep: Cycloartenol synthase - Olea europaea (Common olive), partial (72%) [TC356166]									TC356166
A_99_P211966	38922.3	68336.6	114453	37450.8	37927.9	44231.4	0.53	0.37	0.47	-0.5	-0.77	-0.37	2.01	0.00131745	0.13	down	P	P	P	P	P	P	FALSE										TC437870	similar to UniRef100_A6MZF0 Cluster: Transaldolase 2; n=1; Oryza sativa Indica Group|Rep: Transaldolase 2 - Oryza sativa subsp. indica (Rice), partial (38%)														TC297267	Ta.53887
A_99_P037969	9165.42	18087.1	35884.5	13052	14565.8	14529.4	0.24	0.21	0.39	-0.25	-0.37	-0.21	1.48	0.00131897	0.13	down	P	P	P	P	P	P	FALSE		IWGSC_MIPS_v2.2_HICONF	Traes_6AL_DAA2D7F8A.1	Gene3D,PANTHER,PRINTS,Pfam,ProSiteProfiles,SMART,SUPERFAMILY	G3DSA:3.30.730.10,PF00847,PR00367,PS51032,PTHR31190,PTHR31190:SF0,SM00380,SSF54171	AP2 domain,AP2/ERF domain profile.,DNA-binding domain in plant proteins such as APETALA2 and EREBPs,Ethylene responsive element binding protein signature	Molecular Function: DNA binding (GO:0003677),Molecular Function: sequence-specific DNA binding transcription factor activity (GO:0003700), Biological Process: regulation of transcription, DNA-dependent (GO:0006355)	IPR001471,IPR016177,NULL	AP2/ERF domain,DNA-binding domain,NULL	TC401740	similar to UniRef100_Q2TN80 Cluster: Ethylene-responsive element binding protein 1; n=1; Triticum aestivum|Rep: Ethylene-responsive element binding protein 1 - Triticum aestivum (Wheat), partial (46%)	GO:0005739[C](mitochondrion);GO:0009536[C](plastid)	C	GR_protein|A3B982~87.10~50;GR_protein|A2XAB0~84.79~92		EST021 Genes amplified from wheat FGAS cDNA libraries Triticum aestivum cDNA clone C48R1L1-7, mRNA sequence [DY761125]			DY761125						TC309791	Ta.14074
A_99_P284871	22419.8	47302.9	66395.1	25657.6	27215.8	22000.7	0.48	0.6	0.32	-0.32	-0.5	-0.62	1.94	0.00132204	0.13	down	P	P	P	P	P	P	FALSE		IWGSC_MIPS_v2.2_HICONF	Traes_1DS_BD097C5E1.1	Gene3D,PRINTS,Pfam,ProSiteProfiles,SMART,SUPERFAMILY	G3DSA:1.10.110.10,PF14368,PR00382,PS51257,SM00499,SSF47699	Plant lipid transfer protein / seed storage protein / trypsin-alpha amylase inhibitor domain family,Plant phospholipid transfer protein signature,Probable lipid transfer,Prokaryotic membrane lipoprotein lipid attachment site profile.	Biological Process: lipid transport (GO:0006869), Molecular Function: lipid binding (GO:0008289)	IPR000528,IPR016140,NULL	Bifunctional inhibitor/plant lipid transfer protein/seed storage helical domain,NULL,Plant lipid transfer protein/Par allergen	CA652544
A_99_P118925	240.56	836.28	2770.86	254.6	279.08	339.03	0.3	0.38	0.59	-0.3	-0.47	-0.49	1.8	0.0013257	0.13	down	P	P	P	P	P	P	FALSE										TC459373						CJ637464 Y.Ogihara unpublished cDNA library Wh_DPA20 Triticum aestivum cDNA clone whdp9i20 5', mRNA sequence [CJ637464]			CJ637464						TC365968	Ta.43810
A_99_P616348	39538.9	78478.6	121991	45729.2	40947	40630	0.38	0.41	0.4	-0.38	-0.82	-0.67	2.03	0.0013257	0.13	down	P	P	P	P	P	P	FALSE		IWGSC_MIPS_v2.2_HICONF_unmapped	Traes_XX_F9A9ECD22.1	Gene3D,PANTHER,Pfam,ProSiteProfiles,SUPERFAMILY	G3DSA:1.20.1050.10,G3DSA:3.40.30.10,PF00043,PF02798,PS50404,PS50405,PTHR11260,PTHR11260:SF38,SSF47616,SSF52833	Glutathione S-transferase, C-terminal domain,Glutathione S-transferase, N-terminal domain,Soluble glutathione S-transferase C-terminal domain profile.,Soluble glutathione S-transferase N-terminal domain profile.	GO:0005515	IPR004045,IPR004046,IPR010987,IPR012336	Glutathione S-transferase, C-terminal,Glutathione S-transferase, C-terminal-like,Glutathione S-transferase, N-terminal,Thioredoxin-like fold	CA611612;CA646825;CK194921;CK198779;CK200741	homologue to UniRef100_Q8GTB9 Cluster: Glutathione transferase F4; n=1; Triticum aestivum|Rep: Glutathione transferase F4 - Triticum aestivum (Wheat), partial (24%)					Triticum aestivum clone wr1.pk0088.e4:fis, full insert mRNA sequence [BT009505]		100037646	BT009505	glutathione transferase F4	gstf4				TC359313	Ta.54742
A_99_P228476	22194.7	40855.2	83590.7	25491.2	34488	29119.6	0.36	0.28	0.56	-0.45	-0.28	-0.37	1.7	0.00132969	0.13	down	P	P	P	P	P	P	FALSE										CK163186;CK197865;DR737726;TC383293;TC447644	homologue to UniRef100_Q8RW00 Cluster: Glutathione transferase; n=1; Triticum aestivum|Rep: Glutathione transferase - Triticum aestivum (Wheat), partial (98%)					FGAS022697 Triticum aestivum FGAS: Library 5 GATE 7 Triticum aestivum cDNA, mRNA sequence [CK210870]		542994	CK210870	glutathione transferase	gstu3				TC354636	Ta.54343
A_99_P576587	27347.3	39606.2	69602.5	6371.91	10926.9	13293.5	1.27	0.85	0.89	-1.75	-1.3	-0.85	4.98	0.00133241	0.13	down	P	P	P	P	P	P	FALSE		IWGSC_MIPS_v2.2_HICONF	Traes_4AS_C5AE1BBDD.1	Gene3D,PRINTS,Pfam,ProSitePatterns,SUPERFAMILY	G3DSA:3.30.530.20,PF00407,PR00634,PS00451,SSF55961	Major pollen allergen Bet V1 signature,Pathogenesis-related protein Bet v I family,Pathogenesis-related proteins Bet v I family signature.	Biological Process: defense response (GO:0006952), Biological Process: response to biotic stimulus (GO:0009607)	IPR000916,IPR023393,IPR024949,NULL	Bet v I domain,Bet v I type allergen,NULL,START-like domain	TC382384;TC461998	similar to UniRef100_Q945E9 Cluster: Pathogen-related protein; n=3; Oryza sativa|Rep: Pathogen-related protein - Oryza sativa (Rice), complete	GO:0009536[C](plastid);GO:0016023[C](cytoplasmic membrane-bound vesicle)	C	GR_protein|A3AH26~92.31~100;GR_protein|Q658H3~70.41~54		FGAS083559 Triticum aestivum FGAS: Library 6 CAP GATE 1 Triticum aestivum cDNA, mRNA sequence [DR738342]		100192197	DR738342	pathogenesis related protein 10	PR10				TC368490	Ta.56235
A_99_P151227	1399.23	3821.28	7258.21	1635.13	2338.2	2041.55	0.27	0.59	0.5	-0.4	-0.27	-0.36	1.75	0.00133353	0.13	down	P	P	P	P	P	P	FALSE		IWGSC_MIPS_v2.2_HICONF_unmapped	Traes_XX_446236CB4.1,Traes_XX_7EE9B0F28.1,Traes_XX_BFA6D1EB2.1,Traes_XX_C91EE7869.1,Traes_XX_E6EE6D678.1,Traes_XX_E6EE6D6781.1	Gene3D,PANTHER,PRINTS,Pfam,ProSitePatterns,SUPERFAMILY	G3DSA:1.10.630.10,PF00067,PR00385,PR00463,PS00086,PTHR24282,PTHR24282:SF14,SSF48264	Cytochrome P450,Cytochrome P450 cysteine heme-iron ligand signature.,E-class P450 group I signature,P450 superfamily signature	GO:0005506|GO:0016705|GO:0020037|GO:0055114,GO:0016705|GO:0055114	IPR001128,IPR002401,IPR017972	Cytochrome P450,Cytochrome P450, E-class, group I,Cytochrome P450, conserved site	TC440596						CJ803135 Y. Ogihara unpublished cDNA library, whsct Triticum aestivum cDNA clone whsct27b02 5', mRNA sequence [CJ803135]			CJ803135						TC347670	Ta.53049
A_99_P393122	2057.14	3800.9	7856.42	547.24	1380.77	1150.45	0.98	0.76	0.81	-1.54	-0.76	-0.96	3.84	0.00133394	0.13	down	P	P	P	P	P	P	FALSE										TC412532	weakly similar to UniRef100_Q8LGN6 Cluster: Glutathione-S-transferase Cla47; n=1; Triticum aestivum|Rep: Glutathione-S-transferase Cla47 - Triticum aestivum (Wheat), partial (96%)					Rep: Glutathione-S-transferase Cla47 - Triticum aestivum (Wheat), partial (96%) [TC292806]									TC292806
A_99_P222441	5449.73	10829.2	20946.2	9621.64	11421.6	9978.59	0.12	0.07	0.14	-0.07	-0.12	-0.15	1.17	0.00133558	0.13	down	P	P	P	P	P	P	FALSE		IWGSC_MIPS_v2.2_HICONF	Traes_2AS_656B68D08.1	Gene3D,PANTHER,Pfam,ProSitePatterns,ProSiteProfiles,SMART,SUPERFAMILY	G3DSA:1.10.238.10,PF13499,PF13833,PS00018,PS50222,PTHR23050,SM00054,SSF47473	EF-hand calcium-binding domain profile.,EF-hand calcium-binding domain.,EF-hand domain pair,EF-hand, calcium binding motif	Molecular Function: calcium ion binding (GO:0005509)	IPR002048,IPR011992,IPR018247,NULL	EF-Hand 1, calcium-binding site,EF-hand domain,EF-hand domain pair,NULL	TC443231	homologue to UniRef100_A7PTF9 Cluster: Chromosome chr8 scaffold_29, whole genome shotgun sequence; n=1; Vitis vinifera|Rep: Chromosome chr8 scaffold_29, whole genome shotgun sequence - Vitis vinifera (Grape), partial (6%)
A_99_P237576	1247.11	2595.16	5793.95	3103.14	3756.56	3469.57	-0.11	-0.22	-0.14	0.17	0.11	0.14	1.23	0.0013388	0.13	up	P	P	P	P	P	P	FALSE										TC419411	homologue to UniRef100_P29546 Cluster: Elongation factor 1-beta; n=1; Triticum aestivum|Rep: Elongation factor 1-beta - Triticum aestivum (Wheat), complete	GO:0003746[M](translation elongation factor activity);GO:0005853[C](eukaryotic translation elongation factor 1 complex);GO:0006414[B](translational elongation)	M;C;B	TAIR|gene:2180805~86.57~90		Rep: Elongation factor 1-beta - Triticum aestivum (Wheat), partial (72%) [TC290172]									TC290172
A_99_P208801	903.47	2123.4	4948.93	1401.47	1760.09	1759.18	0.13	0.14	0.25	-0.15	-0.2	-0.13	1.26	0.00134085	0.13	down	P	P	P	P	P	P	FALSE										TC376294															TC284859
A_99_P501182	2696.91	7500.08	12315.2	1984.18	3477.3	2487.25	0.47	0.86	0.62	-0.89	-0.47	-0.81	2.6	0.00134226	0.13	down	P	P	P	P	P	P	FALSE										TC432231	similar to UniRef100_A7NWR0 Cluster: Non-specific lipid-transfer protein; n=1; Vitis vinifera|Rep: Non-specific lipid-transfer protein - Vitis vinifera (Grape), partial (68%)					Rep: Non-specific lipid-transfer protein - Vitis vinifera (Grape), partial (69%) [TC339437]							GO:0016023		TC339437
A_99_P255616	6457.18	13020.6	23647.7	12113.4	14222.8	13074.9	0.08	0.05	0.04	-0.04	-0.08	-0.05	1.09	0.00136661	0.13	down	P	P	P	P	P	P	FALSE		IWGSC_MIPS_v2.2_HICONF	Traes_5DL_014BC41D5.1	SUPERFAMILY	SSF50729			NULL	NULL	CA639724;TC373891;TC412216	similar to UniRef100_A7R6Y2 Cluster: Chromosome undetermined scaffold_1484, whole genome shotgun sequence; n=1; Vitis vinifera|Rep: Chromosome undetermined scaffold_1484, whole genome shotgun sequence - Vitis vinifera (Grape), partial (16%)					FGAS019508 Triticum aestivum FGAS: Library 5 GATE 7 Triticum aestivum cDNA, mRNA sequence [CK207839]			CK207839						TC319952	Ta.9354
A_99_P233181	4810.73	9208.21	17411.6	13035	14838	14782	-0.14	-0.25	-0.24	0.24	0.14	0.3	1.36	0.00138107	0.13	up	P	P	P	P	P	P	FALSE		IWGSC_MIPS_v2.2_HICONF	Traes_4DL_E36DAA2A0.1	Gene3D,PANTHER,Pfam,ProSitePatterns,SUPERFAMILY	G3DSA:3.100.10.10,PF00828,PS01106,PTHR10934,SSF52080	Ribosomal protein L18e signature.,Ribosomal protein L18e/L15	Molecular Function: structural constituent of ribosome (GO:0003735), Cellular Component: intracellular (GO:0005622), Cellular Component: ribosome (GO:0005840), Biological Process: translation (GO:0006412)	IPR000039,IPR021131,IPR021132,NULL	NULL,Ribosomal protein L18e,Ribosomal protein L18e, conserved site,Ribosomal protein L18e/L15P	CK164881;CK165236;TC371808	similar to UniRef100_Q5WMY3 Cluster: Cytoplasmic ribosomal protein L18; n=2; Oryza sativa|Rep: Cytoplasmic ribosomal protein L18 - Oryza sativa subsp. japonica (Rice), partial (52%)														TC280368	Ta.54415
A_99_P322421	906.98	1983.31	4988.69	1120.42	1281.52	1390.91	0.34	0.24	0.46	-0.24	-0.39	-0.25	1.56	0.00139159	0.13	down	P	P	P	P	P	P	FALSE		IWGSC_MIPS_v2.2_HICONF	Traes_1BL_2964F774E.1	Gene3D,PANTHER,Pfam,ProSitePatterns,ProSiteProfiles,SMART,SUPERFAMILY	G3DSA:3.40.50.300,PF00005,PF12698,PS00211,PS50893,PTHR19229,PTHR19229:SF7,SM00382,SSF52540	ABC transporter,ABC transporters family signature.,ABC-2 family transporter protein,ATP-binding cassette, ABC transporter-type domain profile.,ATPases associated with a variety of cellular activities	Molecular Function: ATP binding (GO:0005524), Molecular Function: ATPase activity (GO:0016887),Molecular Function: nucleotide binding (GO:0000166), Molecular Function: nucleoside-triphosphatase activity (GO:0017111)	IPR003439,IPR003593,IPR017871,IPR026082,IPR027417,NULL	AAA+ ATPase domain,ABC transporter A, ABCA,ABC transporter, conserved site,ABC transporter-like,NULL,P-loop containing nucleoside triphosphate hydrolase	TC380909	similar to UniRef100_UPI0000162907 Cluster: ATATH15 (ABC2 homolog 15); ATPase, coupled to transmembrane movement of substances; n=1; Arabidopsis thaliana|Rep: ATATH15 (ABC2 homolog 15); ATPase, coupled to transmembrane movement of substances - Arabidopsis thaliana, partial (16%)					Rep: ATATH15 (ABC2 homolog 15); ATPase, coupled to transmembrane movement of substances - Arabidopsis thaliana, partial (16%) [TC289418]									TC289418
A_99_P155287	941.1	2481.43	5865	4591.65	5785.04	6312.1	-0.77	-0.58	-0.41	0.41	0.42	0.7	2.15	0.0013999	0.13	up	P	P	P	P	P	P	FALSE		IWGSC_MIPS_v2.2_HICONF	Traes_2AL_3D221F120.1	Gene3D,PANTHER,Pfam,ProSiteProfiles,SUPERFAMILY	G3DSA:2.60.120.650,PF08007,PS51184,PTHR13096,PTHR13096:SF0,SSF51197	Cupin superfamily protein,JmjC domain profile.	Molecular Function: protein binding (GO:0005515)	IPR003347,IPR013109,NULL	JmjC domain,Lysine-specific demethylase NO66/MYC-induced nuclear antigen,NULL	CJ613884;TC369101;TC436151	homologue to UniRef100_Q45NB2 Cluster: Glutamine synthetase; n=1; Triticum aestivum|Rep: Glutamine synthetase - Triticum aestivum (Wheat), partial (38%)					Triticum aestivum plastid glutamine synthetase isoform GS2a (GS2) mRNA, complete cds; nuclear gene for plastid product [DQ124212]		780676	DQ124212	plastid glutamine synthetase isoform GS2a	GS2					Ta.65865
A_99_P543492	4222.93	9108.01	18334.9	5993.44	7067.2	7223.8	0.19	0.26	0.36	-0.3	-0.37	-0.19	1.48	0.00140696	0.13	down	P	P	P	P	P	P	FALSE		IWGSC_MIPS_v2.2_HICONF	Traes_2AS_4133C82FB.1,Traes_2DS_FD31C0778.1	PANTHER,Pfam,SMART	PF10601,PTHR23292,SM00714	LITAF-like zinc ribbon domain,Possible membrane-associated motif in LPS-induced tumor necrosis factor alpha factor (LITAF), also known as PIG7, and other animal proteins.		IPR006629,NULL	LPS-induced tumor necrosis factor alpha factor,NULL	TC449825	similar to UniRef100_A9T173 Cluster: Predicted protein; n=1; Physcomitrella patens subsp. patens|Rep: Predicted protein - Physcomitrella patens subsp. patens, partial (18%)					Rep: Predicted protein - Physcomitrella patens subsp. patens, partial (18%) [TC356731]									TC356731
A_99_P091150	1751.63	3695.73	7867.8	4666.85	5391.81	5111.93	-0.16	-0.2	-0.11	0.22	0.11	0.19	1.26	0.00141075	0.13	up	P	P	P	P	P	P	FALSE										BQ804451	similar to UniRef100_A5HWF2 Cluster: Dof zinc finger protein 3; n=1; Hordeum vulgare subsp. vulgare|Rep: Dof zinc finger protein 3 - Hordeum vulgare var. distichum (Two-rowed barley), partial (83%)					WHE3554_G07_N14ZS Wheat developing grains cDNA library Triticum aestivum cDNA clone WHE3554_G07_N14, mRNA sequence [BQ804451]			BQ804451							Ta.34528
A_99_P246186	3292.45	10908.3	18398.6	2421.99	3309.16	3346.02	0.57	1.23	1.09	-0.8	-0.72	-0.57	3.17	0.00141586	0.13	down	P	P	P	P	P	P	FALSE		IWGSC_MIPS_v2.2_HICONF	Traes_1AS_A53D11A37.1,Traes_1BS_101332870.1,Traes_1DS_486DB7BFE.1	Gene3D,PANTHER,PIRSF,PRINTS,Pfam,ProSitePatterns,SMART,SUPERFAMILY	G3DSA:3.40.50.10380,G3DSA:3.40.50.720,PF00390,PF03949,PIRSF000106,PR00072,PS00331,PTHR23406,PTHR23406:SF2,SM00919,SSF51735,SSF53223	Malic enzyme signature,Malic enzyme, N-terminal domain,Malic enzyme, NAD binding domain,Malic enzymes signature.	Molecular Function: malic enzyme activity (GO:0004470), Biological Process: malate metabolic process (GO:0006108), Molecular Function: malate dehydrogenase (oxaloacetate-decarboxylating) activity (GO:0016619), Biological Process: oxidation-reduction proce	IPR001891,IPR012301,IPR012302,IPR015884,IPR016040,NULL	Malic enzyme, N-terminal,Malic enzyme, NAD-binding,Malic enzyme, conserved site,Malic oxidoreductase,NAD(P)-binding domain,NULL	TC368996;TC395464;TC403257	UniRef100_A9LIN4 Cluster: NADP-dependent malic enzyme; n=1; Triticum aestivum|Rep: NADP-dependent malic enzyme - Triticum aestivum (Wheat), complete					Triticum aestivum NADP-dependent malic enzyme mRNA, complete cds [EU082065]		100137005	EU082065	NADP-dependent malic enzyme	LOC100137005				TC304001	Ta.54765
A_99_P202316	867.58	1750.58	4294.78	555.71	1021.44	898.87	0.59	0.36	0.45	-0.75	-0.36	-0.52	2.03	0.00141821	0.13	down	P	P	P	P	P	P	FALSE										CA595174;TC387116;TC408777;TC453336	similar to UniRef100_Q0DL03 Cluster: Os05g0132100 protein; n=1; Oryza sativa Japonica Group|Rep: Os05g0132100 protein - Oryza sativa subsp. japonica (Rice), partial (8%)					Rep: Os05g0132100 protein - Oryza sativa subsp. japonica (Rice), partial (6%) [TC316716]									TC316716	Ta.55894
A_99_P037474	1207.68	3013.05	6177.42	946.38	1354.15	1660.14	0.36	0.52	0.5	-0.8	-0.68	-0.36	2.12	0.0014185	0.13	down	P	P	P	P	P	P	FALSE										TC397010						CJ851772 Y. Ogihara unpublished cDNA library, whsctal Triticum aestivum cDNA clone whsctal1f23 5', mRNA sequence [CJ851772]			CJ851772						TC305175	Ta.13912
A_99_P410222	719.4	1611.93	4303.95	788.55	889.84	1048.4	0.39	0.27	0.51	-0.3	-0.48	-0.27	1.67	0.00142072	0.13	down	P	P	P	P	P	P	FALSE										TC372305	similar to UniRef100_A7Q667 Cluster: Chromosome undetermined scaffold_55, whole genome shotgun sequence; n=1; Vitis vinifera|Rep: Chromosome undetermined scaffold_55, whole genome shotgun sequence - Vitis vinifera (Grape), partial (30%)					Rep: Chromosome undetermined scaffold_55, whole genome shotgun sequence - Vitis vinifera (Grape), partial (30%) [TC280874]									TC280874	Ta.54940
A_99_P529907	2148.07	4252.67	8392.78	1767.55	1551.8	1354.9	0.65	0.55	0.53	-0.53	-1	-1.13	2.77	0.00142902	0.13	down	P	P	P	P	P	P	FALSE										TC444485															TC351516
A_99_P504022	21475.5	42358.3	75701.2	59991.1	80116	66414.9	-0.26	-0.25	-0.18	0.18	0.38	0.23	1.41	0.00143334	0.13	up	P	P	P	P	P	P	FALSE										TC424306;TC433467	homologue to UniRef100_P62945 Cluster: 60S ribosomal protein L41; n=13; Eukaryota|Rep: 60S ribosomal protein L41 - Homo sapiens (Human), complete	GO:0003735[M](structural constituent of ribosome);GO:0005634[C](nucleus);GO:0005829[C](cytosol);GO:0005840[C](ribosome);GO:0006412[B](translation);GO:0022625[C](cytosolic large ribosomal subunit)	M;C;B	GeneDB_Spombe|SPAC3F10.18c~92.00~100;GeneDB_Spombe|SPAC3G6.13c~92.00~100;TAIR|gene:3697762~100.00~100	;3.6.5.3	Rep: 60S ribosomal protein L41 - Homo sapiens (Human), complete [TC340654]									TC340654
A_99_P374262	10.6	47.47	321.35	72.04	64.54	112.23	-0.6	-0.84	-0.75	1.28	1.2	0.6	3.4	0.00143392	0.13	up	M	M	M	M	M	M	FALSE		IWGSC_MIPS_v2.2_HICONF	Traes_2AS_604AB70CC.1	Gene3D,PANTHER,Pfam,ProSiteProfiles,SMART,SUPERFAMILY	G3DSA:1.10.510.10,G3DSA:3.30.200.20,G3DSA:3.80.10.10,PF00069,PF00560,PF13855,PS50011,PTHR24420,PTHR24420:SF51,SM00220,SSF52047,SSF52058,SSF56112	Leucine Rich Repeat,Leucine rich repeat,Protein kinase domain,Protein kinase domain profile.,Serine/Threonine protein kinases, catalytic domain	Molecular Function: protein binding (GO:0005515),Molecular Function: protein kinase activity (GO:0004672), Molecular Function: ATP binding (GO:0005524), Biological Process: protein phosphorylation (GO:0006468),Molecular Function: transferase activity, tra	IPR000719,IPR001611,IPR002290,IPR011009,NULL	Leucine-rich repeat,NULL,Protein kinase domain,Protein kinase-like domain,Serine/threonine- / dual specificity protein kinase, catalytic domain	TC431376	weakly similar to UniRef100_A7PG43 Cluster: Chromosome chr6 scaffold_15, whole genome shotgun sequence; n=1; Vitis vinifera|Rep: Chromosome chr6 scaffold_15, whole genome shotgun sequence - Vitis vinifera (Grape), partial (14%)					Rep: Chromosome chr6 scaffold_15, whole genome shotgun sequence - Vitis vinifera (Grape), partial (14%) [TC338578]									TC338578
A_99_P281321	337.76	954.66	2778.3	801.68	1150.17	1156.62	-0.14	-0.18	-0.24	0.14	0.25	0.28	1.33	0.00143727	0.13	up	P	P	P	P	P	P	FALSE										BQ170786						Rep: Chromosome chr6 scaffold_3, whole genome shotgun sequence - Vitis vinifera (Grape), partial (86%) [TC294168]									TC294168
A_99_P374977	112.28	438.17	1805.12	20.71	24.04	46.84	1.34	0.8	1.23	-1.51	-0.8	-1.68	5.5	0.00144764	0.13	down	P	P	P	M	M	M	FALSE										TC442758															TC349838
A_99_P167914	17.86	264.92	769.09	54.74	64.22	139.89	-0.58	-0.3	-0.61	0.3	0.51	0.39	1.87	0.00144996	0.13	up	M	P	M	M	M	M	FALSE		IWGSC_MIPS_v2.2_HICONF_unmapped	Traes_XX_B81771211.1	Gene3D,PANTHER,Pfam,ProSiteProfiles,SMART,SUPERFAMILY	G3DSA:2.40.330.10,PF02362,PS50863,PTHR31391,PTHR31391:SF2,SM01019,SSF101936	B3 DNA binding domain,B3 DNA-binding domain profile.	GO:0003677	IPR003340,IPR015300	B3 DNA binding domain,DNA-binding pseudobarrel domain	TC424084	weakly similar to UniRef100_Q0DQ98 Cluster: Os03g0620500 protein; n=2; Oryza sativa Japonica Group|Rep: Os03g0620500 protein - Oryza sativa subsp. japonica (Rice), partial (8%)					BJ214821 Y. Ogihara unpublished cDNA library, Wh Triticum aestivum cDNA clone wh4e06 3', mRNA sequence [BJ214821]			BJ214821							Ta.56928
A_99_P442352	203.34	860.22	2825.03	154.28	172.17	229.33	0.47	0.82	1.03	-0.47	-0.57	-0.7	2.57	0.00145037	0.13	down	P	P	P	P	P	M	FALSE										TC398146	similar to UniRef100_Q8LQ68 Cluster: Hexokinase-6; n=3; Oryza sativa|Rep: Hexokinase-6 - Oryza sativa subsp. japonica (Rice), partial (14%)					Rep: Hexokinase-6 - Oryza sativa subsp. japonica (Rice), partial (14%) [TC306287]									TC306287
[truncated: 43,212 more rows]
